# Supplementary material for: Mapping of Candidate Genes for Nitrogen Uptake and Utilization in Japonica Rice at Seedling Stage
Source: Genes (Basel). 2024 Mar 2;15(3):327. doi: 10.3390/genes15030327 (PMC10970145; doi:10.3390/genes15030327)
Supplement: Supplementary file 1 [file genes-15-00327-s001.zip › Supplementary Table S1.xlsx]

## Sheet: Sheet1
Table S1. Sequence of primers used in qRT-PCR.
Gene name	Forward primer	Reverse prime
Os01g0159250	GTCTTCCCCTTCTTCTTCGTC	CAGTTCAACACGCTCATCAG
Os02g0618200	CTGAATAGATTAGGCGCGGATA	CTAGACTAGACGACGCAGGAG
Os02g0618400	GTGAACTACCTGAGACCTGAC	CCTCCAGTAGTTCTTGATCTCG
Os02g0630300	TTCAGGTACACCCATTAACTCC	CTCTTCCATTCTAGTACTACTATGC
Os06g0619000	CAACTGTTCAGCGTTACTATCG	GTTCACTTAGTGACTGAGGGAA
OsActian1	ACCATTGGTGCTGAGCGTTT	CGCAGCTTCCATTCCTATGAA
