# Supplementary material for: Mapping of Candidate Genes for Nitrogen Uptake and Utilization in Japonica Rice at Seedling Stage
Source: Genes (Basel). 2024 Mar 2;15(3):327. doi: 10.3390/genes15030327 (PMC10970145; doi:10.3390/genes15030327)
Supplement: Supplementary file 1 [file genes-15-00327-s001.zip › Supplementary Table S2.xlsx]

## Sheet: Sheet1
Table S2. Descriptive statistics of phenotypic traits in natural populations.
Traits	Average	Range	Standard deviation	CV(%)
HYN	1.72	1.22-2.88	0.3	17.43
LYN	1.49	0.33-3.005	0.31	20.76
YNR	0.87	0.23-1.25	0.15	17.75
HRN	1.1	0.47-1.94	0.21	19.45
LRN	0.88	0.43-1.98	0.32	36.36
RNR	0.81	0.34-2.66	0.31	38.21
HYNAA	70.46	31.49-135.31	17.69	25.1
LYNAA	47.45	11.54-94.59	12.77	26.9
YNAAR	0.69	0.41-1.15	14.3	20.72
HRNAA	15.21	5.53-38.59	5.35	35.2
LRNAA	11.62	3.24-38.78	5.34	46.25
RNAAR	0.78	0.20-3.07	0.45	45.1
Note: HYN: Leaf N content under high N treatment. LYN: Leaf N content under low N treatment.YNR: Relative value of leaf N content under low and high N treatment. HRN: Root N content under high N treatment. LRN: Root N content under low N treatment. RNR: Relative value of root N content under low and high N treatment. HYNAA: Leaf N accumulation under high N treatment. LYNAA: Leaf N accumulation un…
