# Supplementary material for: Mapping of Candidate Genes for Nitrogen Uptake and Utilization in Japonica Rice at Seedling Stage
Source: Genes (Basel). 2024 Mar 2;15(3):327. doi: 10.3390/genes15030327 (PMC10970145; doi:10.3390/genes15030327)
Supplement: Supplementary file 1 [file genes-15-00327-s001.zip › Supplementary Table S3.xlsx]

## Sheet: Sheet1
Table S3. Phenotype analysis of natural populations.
Treatments	Low-nitrogen				High-nitrogen				Relative value（L/H）
	YN	RN	YNAA	RNAA	YN	RN	YNAA	RNAA	YN	RN	YNAA	RNAA
YN	1				1				1
RN	0.239**	1			-0.111	1			0.002	1
YNAA	0.647**	0.178*	1		0.338**	0.123	1		0.534**	0.032	1
RNAA	0.288**	0.797**	0.454**	1	-0.101	0.647**	0.532**	1	0.04	0.861**	0.287**	1
Note: ** indicate statistical significance at 0.01 levels. * indicate statistical significance at 0.05 levels.
YN: Leaf N content. RN: Root N content. HYNAA: Leaf N accumulation. HRNAA: Root N accumulation.
