# Supplementary material for: Mapping of Candidate Genes for Nitrogen Uptake and Utilization in Japonica Rice at Seedling Stage
Source: Genes (Basel). 2024 Mar 2;15(3):327. doi: 10.3390/genes15030327 (PMC10970145; doi:10.3390/genes15030327)
Supplement: Supplementary file 1 [file genes-15-00327-s001.zip › Supplementary Table S4.xlsx]

## Sheet: Sheet1
Table S4. Significant associated loci.
Traits	QTLs	Peak SNPs	P value	R2	Physical region	LD Distance (kb)
HYN	qHYN1	Chr1__32459014	4.26855e-06	9.78532	32430060-32484662	54.603
HYN	qHYN8-1	Chr8__8087802	4.7452e-06	9.8374	8015539-8171764	156.226
HYN	qHYN8-2	Chr8__28013659	3.01185e-06	10.0749	27922141-28112993	190.853
LYN	qLYN2	Chr2__20402505	1.87744e-06	10.1049	20302840-20463228	160.389
LYN	qLYN4	Chr4__16313894	5.32729e-06	9.41513	16273603-16387774	114.172
LYN	qLYN6	Chr6__22795928	3.31779e-06	9.64799	22696167-22848989	152.823
LYN	qLYN7	Chr7__16096393	2.24173e-06	13.1231	16011007-16195892	184.886
LYN	qLYN9	Chr9__5766887	2.04974e-06	10.0653	5766887-5865772	98.886
LYN	qLYN12	Chr12__17560662	1.8475e-07	11.9853	17508738-17630631	121.894
YNR	qYNR1	Chr1__31773893	1.38523e-06	10.4683	31674692-31782297	107.606
YNR	qYNR4-1	Chr4__4809491	5.05251e-06	9.41203	4743830-4901931	158.102
YNR	qYNR4-2	Chr4__7041919	4.04044e-06	9.50181	6950257-7070641	120.385
YNR	qYNR4-3	Chr4__8299610	2.10787e-08	13.7154	8207876-8362377	154.502
YNR	qYNR6-1	Chr6__12152916	3.84641e-06	9.41609	12103105-12241892	138.788
YNR	qYNR6-2	Chr6__16684441	4.30548e-08	13.1185	16646335-16740663	94.329
YNR	qYNR8-1	Chr8__12238002	1.95847e-06	10.2133	12169238-12294560	125.323
YNR	qYNR8-2	Chr8__18001041	1.00322e-06	10.4873	17922952-18080203	157.252
YNR	qYNR9-1	Chr9__12080879	2.29708e-06	9.91169	12047342-12167334	119.993
YNR	qYNR9-2	Chr9__13780028	3.27427e-06	9.54386	13751199-13861605	110.407
YNR	qYNR10	Chr10__7628856	5.71081e-07	10.95	7550353-7684987	134.635
YNR	qYNR12-1	Chr12__11626069	3.9682e-06	9.41464	11544863-11654041	109.179
YNR	qYNR12-2	Chr12__16245505	2.18689e-06	9.96875	16147280-16328009	180.73
HRN	qHRN2	Chr2__28456448	4.84591e-06	9.34445	28414263-28492797	78.535
HRN	qHRN4	Chr4__16278167	3.26799e-06	9.96232	16180714-16348578	167.865
HRN	qHRN9-1	Chr9__1090328	2.04212e-06	10.0434	990860-1181296	190.437
HRN	qHRN9-2	Chr9__7875589	3.21534e-06	9.67248	7829188-7908414	79.227
HRN	qHRN12	Chr12__16484999	3.07784e-06	10.1551	16385106-16583319	198.214
LRN	qLRN3-1	Chr3__15066117	3.12326e-06	9.69973	14986812-15157981	171.17
LRN	qLRN3-2	Chr3__19077080	1.00128e-06	10.6346	18990647-19159032	168.386
LRN	qLRN4	Chr4__18968355	1.91014e-06	10.0974	18932749-19062535	129.787
LRN	qLRN6	Chr6__24431418	4.41227e-06	9.43247	24370018-24501489	131.472
LRN	qLRN8	Chr8__7571401	4.93602e-06	9.33799	7566868-7638327	71.46
LRN	qLRN10	Chr10__889424	9.936e-07	10.6137	793099-937906	144.808
LRN	qLRN11	Chr11__5880385	2.24195e-06	9.95803	5845978-5906729	60.752
RNR	qRNR1	Chr1__6282878	2.61441e-06	10.2097	6268389-6375244	106.856
RNR	qRNR2	Chr2__25361672	4.97338e-06	9.67694	25288885-25409478	120.594
RNR	qRNR3-1	Chr3__13879513	6.99794e-07	9.7723	13790083-13914398	124.316
RNR	qRNR3-2	Chr3__19077080	2.78061e-06	10.1957	18990647-19159032	168.386
RNR	qRNR4	Chr4__18968355	1.13411e-06	10.9195	18932749-19062535	129.787
RNR	qRNR5	Chr5__20104542	4.11693e-06	9.83136	20004710-20204032	199.323
RNR	qRNR6-1	Chr6__19652384	3.59258e-07	12.7793	19563828-19752372	188.548
RNR	qRNR6-2	Chr6__26173609	5.27927e-07	11.5537	26081386-26187157	105.772
RNR	qRNR7	Chr7__17267208	1.67831e-06	10.5923	17212506-17344298	131.793
RNR	qRNR8	Chr8__8335495	2.97139e-07	12.0406	8307212-8423286	116.075
RNR	qRNR10-1	Chr10__889424	1.64726e-06	10.5961	793099-937906	144.808
RNR	qRNR10-2	Chr10__17091665	6.68589e-08	13.3253	17024412-17101935	77.524
RNR	qRNR11-1	Chr11__4308891	3.29769e-06	10.0161	4254117-4382266	128.15
RNR	qRNR11-2	Chr11__6926990	2.63175e-06	10.4531	6869533-6977134	107.602
RNR	qRNR11-3	Chr11__20478660	3.27392e-06	10.2166	20421926-20554136	132.211
RNR	qRNR12	Chr12__20139515	1.9446e-06	10.4982	20051237-20175749	124.513
HYNAA	qHYNAA8	Chr8__20476703	2.02329e-06	8.95096	20387717-20500236	112.52
LYNAA	qLYNAA2	Chr2__25183912	2.53778e-06	9.99152	25123194-25220702	97.509
LYNAA	qLYNAA10	Chr10__16852487	2.67325e-06	9.9656	16783322-16948526	165.205
LYNAA	qLYNAA11-1	Chr11__8658425	2.16726e-06	10.12	8589705-8700228	110.524
LYNAA	qLYNAA11-2	Chr11__19492994	3.83361e-06	9.67697	19431345-19592979	161.635
YNAAR	qYNAAR6	Chr6__15632042	3.38585e-06	10.7126	15558524-15706183	147.66
HRNAA	qHRNAA9	Chr9__16881698	4.54007e-07	11.674	16805265-16937616	132.352
LRNAA	qLRNAA1	Chr1__3144210	2.91525e-06	10.8541	3079698-3114974	35.277
LRNAA	qLRNAA2	Chr2__24622894	5.25367e-06	10.6005	24553299-24699008	145.71
LRNAA	qLRNAA3	Chr3__19077080	1.06676e-06	11.0863	18990647-19159032	168.386
LRNAA	qLRNAA4	Chr4__33474018	3.32283e-06	12.4607	33375466-33529824	154.359
LRNAA	qLRNAA6	Chr6__1276284	4.77831e-07	12.292	1206716-1344132	137.417
LRNAA	qLRNAA11	Chr11__4906930	2.82343e-07	12.4342	4888100-4930964	42.865
LRNAA	qLRNAA12	Chr12__22717677	3.54595e-06	10.2081	22665872-22816431	150.56
RNAAR	qRNAAR1	Chr1__29788928	2.45517e-08	16.1453	29771097-29820890	49.794
RNAAR	qRNAAR2	Chr2__25361672	1.29442e-06	12.2614	25288885-25409478	120.594
RNAAR	qRNAAR3	Chr3__13879513	3.80894e-06	9.55194	13790083-13914398	124.316
RNAAR	qRNAAR4	Chr4__33786789	4.81995e-06	11.0144	33750104-33864053	113.95
RNAAR	qRNAAR6-1	Chr6__4241852	3.25258e-06	11.3911	4212402-4341433	129.032
RNAAR	qRNAAR6-2	Chr6__24915356	3.54602e-06	11.2997	24817517-24998885	181.369
RNAAR	qRNAAR8	Chr8__19629480	2.73904e-06	11.5431	19617267-19729347	112.081
RNAAR	qRNAAR10-1	Chr10__4079584	1.08e-06	12.4305	4013140-4102838	89.699
RNAAR	qRNAAR10-2	Chr10__22573894	2.97e-06	11.464	22521505-22634637	113.133
RNAAR	qRNAAR10-3	Chr10__8881553	3.19e-06	11.6043	8816146-8930493	114.348
RNAAR	qRNAAR11	Chr11__1377576	5.03e-07	13.1643	1356605-1474975	118.371
Note: HYN: Leaf N content under high N treatment. LYN: Leaf N content under low N treatment.YNR: Relative value of leaf N content under low and high N treatment. HRN: Root N content under high N treatment. LRN: Root N content under low N treatment. RNR: Relative value of root N content under low and high N treatment. HYNAA: Leaf N accumulation under high N treatment. LYNAA: Leaf N accumulation un…
