# Supplementary material for: Mapping of Candidate Genes for Nitrogen Uptake and Utilization in Japonica Rice at Seedling Stage
Source: Genes (Basel). 2024 Mar 2;15(3):327. doi: 10.3390/genes15030327 (PMC10970145; doi:10.3390/genes15030327)
Supplement: Supplementary file 1 [file genes-15-00327-s001.zip › Supplementary Table S5.xlsx]

## Sheet: Sheet1
Table S5. Annotation and haplotype analysis of associated genes.
Trait	QTLs	Leading SNP	Physical region	LD Distance (kb)	ID	Haplotype No.	Whether the difference is significant	Whether the difference is significant
HYN	qHYN1	Chr1__32459014	32430060-32484662	54.603	Os01g0769000	0		Topoisomerase II-associated protein PAT1 domain containing protein
					Os01g0769100	0		Non-protein coding transcript
					Os01g0769200	0		Peptidase S8, subtilisin-related domain containing protein
					Os01g0769366	0		Hypothetical protein
					Os01g0769700	2	No	Receptor-like kinase, Control of reproductive growth and development, Repression of cell deat
					Os01g0769900	0		Similar to PTAC12 (PLASTID TRANSCRIPTIONALLY ACTIVE12)
					Os01g0770000	0		Uncharacterised protein family UPF0089 domain containing protein
HYN	qHYN8-1	Chr8__8087802	8015539-8171764	156.226	Os08g0232100	0		Hypothetical gene
					Os08g0232700	0		Exo70 exocyst complex subunit family protein
					Os08g0233000	0		Non-protein coding transcript
					Os08g0233300	0		Similar to cDNA clone:J013061K19, full insert sequence
					Os08g0233400	0		Ankyrin repeat domain containing protein
					Os08g0233600	0		Hypothetical conserved gene
					Os08g0233900	0		Conserved hypothetical protein
					Os08g0234000	0		Similar to 60S ribosomal protein L7-2
					Os08g0234050	0		Conserved hypothetical protein
					Os08g0234100	0		Conserved hypothetical protein
					Os08g0234200	0		Conserved hypothetical protein
					Os08g0234400	0		Hypothetical gene
HYN	qHYN8-2	Chr8__28013659	27922141-28112993	190.853	ENSRNA049468966	0		U5 spliceosomal RNA
					ENSRNA049445060	0		tRNA-Val for anticodon CAC
					Os08g0558200	0		Thioredoxin fold domain containing protein
					Os08g0561000	2	No	Hypothetical conserved gene
					Os08g0560800	2	No	Similar to Calreticulin-like protein (Fragment)
					Os08g0560000	2	No	Similar to gibberellin 20 oxidase 2
					Os08g0558900	2	No	Similar to F1F0-ATPase inhibitor protein
					Os08g0558100	2	No	EF hand domain containing protein
					Os08g0561250	3	No	Hypothetical protein
					Os08g0559400	0		Similar to Cyclophilin-like protein
					Os08g0560900	2	No	Similar to Photosystem I reaction center subunit II, chloroplast precursor (Photosystem I 20 kDa subunit) (PSI-D)
					Os08g0559200	0		Similar to Ribosomal protein S25 (40S ribosomal 25S subunit)
					Os08g0558400	2	No	Similar to Kinesin heavy chain (Fragment)
					Os08g0559600	2	No	Similar to Dihydroxy-acid dehydratase (EC 4.2.1.9) (DAD)
					Os08g0559700	0		Protein of unknown function DUF3245 domain containing protein
					Os08g0560500	2	No	Peptidase S10, serine carboxypeptidase family protein
					Os08g0559300	2	No	O-linked N-acetylglucosamine transferase, Negative regulator of gibberellin (GA) signaling, Brassinosteroid (BR) synthesi
					Os08g0558700	2	No	Similar to Multiple myeloma tumor-associated protein 2
					Os08g0560401	0		Hypothetical gene
					Os08g0558600	2	No	Synaptobrevin domain containing protein
					Os08g0559000	0		Similar to F1F0-ATPase inhibitor protein
					Os08g0559501	0		Conserved hypothetical protein
					Os08g0560700	2	No	Similar to Polcalcin Phl p 7 (Calcium-binding pollen allergen Phl p 7) (P7)
					Os08g0558300	2	No	Harpin-induced 1 domain containing protein
					Os08g0557800	0		Similar to Fatty acyl coA reductase
					Os08g0560600	3	No	Similar to nucleobase:cation symporter
					Os08g0557900	0		Inosine/uridine-preferring nucleoside hydrolase domain containing protein
					Os08g0559800	2	No	Hypothetical conserved gene
					Os08g0558000	2	No	Similar to Ribosomal protein
					Os08g0558800	0		Similar to Ribosomal protein
					Os08g0559900	3	No	PAP/25A core domain containing protein
					Os08g0560300	0		Protein of unknown function DUF597 family protein
LYN	qLYN2	Chr2__20402505	20302840-20463228	160.389	Os02g0544566	0		Lysosome-associated membrane glycoprotein, conserved site domain containing protein
					Os02g0545000	0		Similar to Myosin
LYN	qLYN4	Chr4__16313894	16273603-16387774	114.172	Os04g0343050	0		Similar to Cytochrome c oxidase subunit 2
					Os04g0343900	0		Conserved hypothetical protein
					Os04g0344100	2	No	Similar to OSIGBa0106G08.3 protein
					Os04g0344400	4	No	Similar to OSIGBa0106G08.5 protein
LYN	qLYN6	Chr6__22795928	22696167-22848989	152.823	Os06g0581300	3	Yes	Hypothetical conserved gene
					Os06g0581500	0		Protein kinase, core domain containing protein
					Os06g0581701	0		Conserved hypothetical protein
					Os06g0582400	0		Conserved hypothetical protein
					Os06g0582600	0		Similar to Cysteine proteinase
					Os06g0583400	3	No	Class-I type histone deacetylase, Seedling root growt
					Os06g0583501	3	No	Hypothetical protein
					Os06g0583600	5	No	Protein kinase, catalytic domain domain containing protein
					Os06g0583900	0		Similar to Pectate lyase homolog (EC 4.2.2.2) (Fragment)
					Os06g0584000	2	Yes	Similar to pectate lyase
					Os06g0584200	2	No	N-6 adenine-specific DNA methylase, conserved site domain containing protein
					Os06g0584400	0		Non-protein coding transcript
LYN	qLYN7	Chr7__16096393	16064105-16152291	184.886	Os07g0459200	2	No	Similar to Possible kinase
					Os07g0459400	2	No	Regulator of chromosome condensation, RCC1 domain containing protein
					Os07g0459500	0		F-box domain, Skp2-like domain containing protein
					Os07g0461500	0		Clathrin light chain family protein
					Os07g0461550	0		Hypothetical protein
LYN	qLYN9	Chr9__5766887	5766887-5865772	98.886	Os09g0277800	0		Similar to Enoyl-[acyl-carrier-protein] reductase [NADH], chloroplast precursor (EC 1.3.1.9) (NADH-dependent enoyl-ACP reductase)
					Os09g0278000	0		Hypothetical conserved gene
					Os09g0278300	0		Serine hydroxymethyltransferase domain containing protein
					Os09g0278401	0		Hypothetical protein
					Os09g0278700	0		Hypothetical conserved gene
					Os09g0278900	0		Non-protein coding transcript
					Os09g0279000	2	No	Similar to r-interacting factor1
					Os09g0279050	2	No	Non-protein coding transcript
					Os09g0279100	2	Yes	Hypothetical conserved gene
					Os09g0279200	0		Conserved hypothetical protein
					Os09g0279300	0		Mitochondrial inner membrane translocase subunit Tim17/Tim22/Tim23/peroxisomal protein PMP24 domain containing protein
LYN	qLYN12	Chr12__17560662	17508738-17630631	121.894	Os12g0478900	2	No	Sterile alpha motif-type domain containing protein
					Os12g0479100	0		Hypothetical conserved gene
					Os12g0479150	0		Hypothetical gene
					Os12g0479300	0		Non-protein coding transcript
					Os12g0479400	3	No	Similar to Auxin response factor 1
					Os12g0479900	2	No	Similar to aminopeptidase
					Os12g0480000	2	No	Zinc finger, DHHC-type domain containing protein
					Os12g0480100	0		Similar to One helix protei
					Os12g0480200	3	No	Similar to H0321H01.14 protein
					Os12g0480250	0		Hypothetical protein
YNR	qYNR1	Chr1__31773893	31674692-31782297	107.606	Os01g0755100	2	No	Conserved hypothetical protein
					Os01g0755500	0		Plant-specific transcription factor, miR319 target gen
					Os01g0755550	0		Hypothetical gene
					Os01g0755600	0		Similar to GRAS family transcription factor containing protein, expressed
					Os01g0755700	0		Zinc finger, RING/FYVE/PHD-type domain containing protein
					Os01g0756000	2	Yes	Conserved hypothetical protein
					Os01g0756101	0		Conserved hypothetical protein
					Os01g0756200	2	No	Similar to VirE2-interacting protein VIP1
					Os01g0756300	0		Conserved hypothetical protein
					Os01g0756400	0		Conserved hypothetical protein
					Os01g0756501	0		Non-protein coding transcript
					Os01g0756600	0		Protein of unknown function DUF642 family protein
					Os01g0756700	0		Shaker potassium channel, Salinity stress tolerance, Ion homeostasi
					Os01g0756900	0		Hypothetical protein
YNR	qYNR4-1	Chr4__4809491	4743830-4901931	158.102	Os04g0169300	0		Conserved hypothetical protein
					Os04g0169500	0		Similar to Avr9/Cf-9 rapidly elicited protein 137
					Os04g0169666	0		Hypothetical protein
					Os04g0170166	0		Hypothetical conserved gene
					Os04g0170500	0		Zinc finger, CCHC-type domain containing protein
					Os04g0170866	0		Conserved hypothetical protein
					Os04g0171232	0		Conserved hypothetical protein
					Os04g0171600	2	No	Similar to Cytochrome P450 79A1 (EC 1.14.13.41) (Tyrosine N-monooxygenase) (Cytochrome P450Tyr)
					Os04g0171800	0		Similar to Cytochrome P450 79A1 (EC 1.14.13.41) (Tyrosine N-monooxygenase) (Cytochrome P450Tyr)
YNR	qYNR4-2	Chr4__7041919	6950257-7070641	120.385	Os04g0202200	2	No	Hypothetical gene
					Os04g0202300	2	No	Similar to H0512B01.10 protein
					Os04g0202500	2	No	Similar to H0512B01.12 protein
					Os04g0202700	0		Similar to Avr9/Cf-9 rapidly elicited protein 256 (Fragment)
					Os04g0202800	0		Similar to H0512B01.12 protein
					Os04g0203400	0		Similar to OSIGBa0147O06.4 protein
					Os04g0203300	0		Hypothetical conserved gene
					Os04g0203450	0		Hypothetical protein
					Os04g0203600	0		Similar to cDNA clone:002-100-D12, full insert sequence
					Os04g0204000	0		Similar to H0825G02.2 protein
					Os04g0204100	0		Similar to H0825G02.3 protein
					Os04g0204150	0		Hypothetical protein
					Os04g0204200	2	No	Endonuclease/exonuclease/phosphatase domain containing protein
					Os04g0204300	0		Conserved hypothetical protein
					Os04g0204400	0		Hypothetical protein
YNR	qYNR4-3	Chr4__8299610	8207876-8362377	154.502	Os04g0222900	0		Non-protein coding transcript
					Os04g0223000	2	Yes	Sec1-like protein family protein
					Os04g0223300	0		Similar to Peroxisome type ascorbate peroxidase
					Os04g0223500	2	Yes	Dimethylaniline monooxygenase, N-oxide-forming domain containing protein
					Os04g0223600	0		Hypothetical gene
					Os04g0223901	2	Yes	Dimethylaniline monooxygenase, N-oxide-forming domain containing protein
					Os04g0224000	2	Yes	Hypothetical protein
					Os04g0224200	2	Yes	Hypothetical protein
					Os04g0224600	2	No	Phosphoglycerate mutase domain containing protein
					Os04g0224900	2	No	FAD-dependent glycerol-3-phosphate dehydrogenase domain containing protein
					Os04g0225001	0		Similar to OSIGBa0101A01.3 protein
					Os04g0225100	2	Yes	3'-5' exonuclease domain containing protein
					Os04g0225067	2	Yes	Hypothetical protein
					Os04g0225250	0		Similar to OSIGBa0148I18.4 protein
YNR	qYNR6-1	Chr6__12152916	12103105-12241892	138.788	Os06g0315000	0		SAM dependent carboxyl methyltransferase domain containing protein
					Os06g0315300	0		SAM dependent carboxyl methyltransferase domain containing protein
					Os06g0315450	0		Non-protein coding transcript
					Os06g0315601	0		Hypothetical conserved gene
					Os06g0315900	0		Transcription elongation factor, TFIIS/CRSP70, N-terminal, sub-type domain containing protein
					Os06g0316000	0		Conserved hypothetical protein
					Os06g0316100	0		Similar to adhesin FhaB
					Os06g0316300	0		Glycine rich family protein
YNR	qYNR6-2	Chr6__16684441	16646335-16740663	94.329	Os06g0486800	0		Similar to Formate dehydrogenase, mitochondrial precursor (EC 1.2.1.2) (NAD- dependent formate dehydrogenase) (FDH)
					Os06g0486900	2	No	Similar to Formate dehydrogenase, mitochondrial precursor (EC 1.2.1.2) (NAD- dependent formate dehydrogenase) (FDH)
					Os06g0487300	2	No	Hypothetical protein
					Os06g0487380	2	No	Hypothetical gene
					Os06g0487620	0		Conserved hypothetical protein
					Os06g0487660	2	No	Non-protein coding transcript
					Os06g0487700	0		Hypothetical conserved gene
					Os06g0487900	2	No	SUMO (Small Ubiquitin-like Modifier) Protease, Salt toleranc
YNR	qYNR8-1	Chr8__12238002	12169238-12294560	125.323	Os08g0299000	0		Mediator of ErbB2-driven cell motility (Memo), related domain containing protein
					Os08g0299200	0		Adenylate cyclase domain containing protein
					Os08g0299300	0		Conserved hypothetical protein
					Os08g0299400	0		Similar to MGDG synthase type A
					Os08g0299600	0		Conserved hypothetical protein
					Os08g0299700	2	No	Hypothetical conserved gene
YNR	qYNR8-2	Chr8__18001041	17922952-18080203	157.252	Os08g0382600	2	No	Hypothetical conserved gene
					Os08g0382500	0		Non-protein coding transcript
					Os08g0382800	3	No	Hypothetical conserved gene
					Os08g0382400	0		Peptidyl-prolyl cis-trans isomerase, cyclophilin-type domain containing protein
					Os08g0383250	2	No	Hypothetical conserved gene
YNR	qYNR9-1	Chr9__12080879	12047342-12167334	119.993	Os09g0366500	0		Conserved hypothetical protein
					Os09g0366800	2	No	Hypothetical conserved gene
					Os09g0367700	0		Similar to GST6 protein (EC 2.5.1.18)
					Os09g0367900	0		Conserved hypothetical protein
					Os09g0368101	0		Non-protein coding transcript
					Os09g0368200	0		Similar to polyamine oxidase precursor
					Os09g0368250	0		Hypothetical protein
					Os09g0368400	0		Hypothetical protein
					Os09g0368500	0		Terminal catabolism-type polyamine oxidase, Anther developmen
YNR	qYNR9-2	Chr9__13780028	13751199-13861605	110.407	Os09g0395300	0		GARP DNA-binding protien, Leaf polarity modelin
					Os09g0395400	0		Hypothetical protein
					Os09g0395600	0		Concanavalin A-like lectin/glucanase domain containing protein
					Os09g0396300	0		Peptidase C15, pyroglutamyl peptidase I family protein
					Os09g0396900	0		Protein of unknown function DUF125, transmembrane family protein
					Os09g0397100	0		Conserved hypothetical protein
					Os09g0397200	0		Conserved hypothetical protein
YNR	qYNR10	Chr10__7628856	7550353-7684987	134.635	Os10g0206500	0		Pollen Ole e 1 allergen/extensin domain containing protein
					Os10g0206650	0		Non-protein coding transcript
					Os10g0206800	4	No	Multidrug and toxic compound extrusion (MATE) protein, Al-induced secretion of citrat
					Os10g0207101	3	No	Hypothetical protein
					Os10g0207400	3	No	Conserved hypothetical protein
					Os10g0207500	4	No	Similar to TPD1
					Os10g0207700	4	No	EGF-like region, conserved site domain containing protein
					Os10g0208200	2	No	Similar to ras-like
					Os10g0208250	3	No	Non-protein coding transcript
YNR	qYNR12-1	Chr12__11626069	11544863-11654041	109.179	Os12g0295600	3	No	Similar to predicted protein
YNR	qYNR12-2	Chr12__16245505	16147280-16328009	180.73	Os12g0460400	0		Hypothetical conserved gene
					Os12g0460600	0		Non-protein coding transcript
					Os12g0460800	2	No	LAMMER kinase-type protein, Positive regulator of disease resistanc
					Os12g0461050	0		Similar to Phenylalanine ammonia-lyase
					Os12g0461300	0		Similar to Phenylalanine ammonia-lyase
					Os12g0462000	0		Non-protein coding transcript
HRN	qHRN2	Chr2__28456448	28414263-28492797	78.535	Os02g0691800	0		Similar to asparagine synthase family protein
					Os02g0691900	0		Conserved hypothetical protein
					Os02g0692000	0		Similar to RING finger family protein
					Os02g0692700	0		Similar to PLATZ transcription factor
					Os02g0693000	2	No	Conserved hypothetical protein
					Os02g0693200	0		Similar to Chaperone protein dnaJ
					Os02g0693400	2	No	Peptidase C19, ubiquitin carboxyl-terminal hydrolase 2 family protein
					Os02g0693450	2	No	Hypothetical protein
					Os02g0693500	2	No	Similar to OSIGBa0142I02-OSIGBa0101B20.17 protein
					Os02g0693700	0		Hypothetical conserved gene
HRN	qHRN4	Chr4__16278167	16180714-16348578	167.865	Os04g0341900	0		Similar to OSIGBa0159H11-OSIGBa0137A07.10 protein
					Os04g0343050	0		Similar to Cytochrome c oxidase subunit 2
					Os04g0343900	0		Conserved hypothetical protein
HRN	qHRN9-1	Chr9__1090328	990860-1181296	190.437	Os09g0111800	0		Nucleotide-binding, alpha-beta plait domain containing protein
					Os09g0112100	0		Hypothetical protein
					Os09g0112300	0		Non-protein coding transcript
					Os09g0112400	0		Similar to DCL protein, chloroplast precursor (Defective chloroplasts and leaves protein)
					Os09g0113000	0		Conserved hypothetical protein
					Os09g0113500	0		Similar to H0315A08.1 protein
					Os09g0114500	0		Kinesin-4 protein with transcription regulation activity, Cell cycle and wall modification, Cell elongation by regulating GA biosynthesis pathwa
					Os09g0114566	0		Non-protein coding transcript
					Os09g0114700	0		WIYLD domain domain containing protein
					Os09g0114933	0		Non-protein coding transcript
HRN	qHRN9-2	Chr9__7875589	7829188-7908414	79.227	Os09g0305900	0		Putative zinc finger CCCH domain-containing protein 58
					Os09g0306232	0		Hypothetical gene
					Os09g0306400	0		bZIP transcription factor, Drought and salt toleranc
					Os09g0306450	0		Hypothetical protein
					Os09g0306500	0		Similar to DVL6/RTFL16 (ROTUNDIFOLIA LIKE 16)
					Os09g0306566	0		Hypothetical conserved gene
					Os09g0306632	0		Hypothetical conserved gene
					Os09g0306650	0		Hypothetical conserved gene
HRN	qHRN12	Chr12__16484999	16385106-16583319	198.214	Os12g0464300	0		Cyclin-like F-box domain containing protein
					Os12g0464400	0		Similar to Oxidoreductase, short chain dehydrogenase/reductase family protein, expressed
					Os12g0465600	0		Hypothetical conserved gene
					Os12g0465000	0		Hypothetical conserved gene
					Os12g0465100	0		Glycosyl transferase, family 31 protein
					Os12g0465700	2	No	Plant-specific protein containing a glutamine-rich region and a conserved motif, Controls of phyllotaxy by affecting cytokinin signalin
					Os12g0465800	0		Conserved hypothetical protein
					Os12g0466200	0		Conserved hypothetical protein
					Os12g0466800	0		Hypothetical protein
					Os12g0467200	2	No	Protein of unknown function DUF1677, Oryza sativa family protein
LRN	qLRN3-1	Chr3__15066117	14986812-15157981	171.17	Os03g0378832	0		Hypothetical conserved gene
					Os03g0379100	0		Protein of unknown function DUF248, methyltransferase putative family protein
					Os03g0379200	0		Hypothetical protein
					Os03g0379300	0		Helix-loop-helix DNA-binding domain containing protein
					Os03g0379400	2	No	Hypothetical conserved gene
					Os03g0379500	2	No	Similar to 40S ribosomal protein S9
					Os03g0379650	2	No	Hypothetical gene
					Os03g0379700	2	No	Hypothetical conserved gene
					Os03g0379801	3	No	Similar to NB-ARC domain containing protein
					Os03g0380700	3	No	Similar to Zinc finger, C3HC4 type family protein
					Os03g0381000	2	No	Similar to Aldose 1-epimerase-like protein
					Os03g0381100	0		Similar to Pseudouridylate synthase
					Os03g0381200	2	No	Similar to Capping protein beta 3 subunit (Fragment)
					Os03g0381300	0		CS domain domain containing protein
					Os03g0381500	0		Conserved hypothetical protein
					Os03g0382100	2	No	Thiolase-like, subgroup domain containing protein
LRN	qLRN3-2	Chr3__19077080	18990647-19159032	168.386	Os03g0446200	2	Yes	Hypothetical conserved gene
					Os03g0448200	0		Similar to Exo70 exocyst complex subunit family protein
LRN	qLRN4	Chr4__18968355	18932749-19062535	129.787	Os04g0385700	0		Similar to splicing factor-related
					Os04g0385900	0		Similar to OSIGBa0148P16.1 protein
					Os04g0386300	0		Similar to OSIGBa0148P16.3 protein
					Os04g0386500	0		Similar to OSIGBa0148P16.4 protein
					Os04g0386600	0		Pyruvate/Phosphoenolpyruvate kinase, catalytic core domain containing protein
					Os04g0386650	0		Hypothetical gene
					Os04g0386700	0		Similar to OSIGBa0148P16.6 protein
					Os04g0386900	0		Transcriptional factor B3 family protein
					Os04g0387000	0		Hypothetical conserved gene
					Os04g0387300	0		Similar to OSIGBa0075F02.1 protein
					Os04g0387600	0		Similar to OSIGBa0075F02.3 protein
LRN	qLRN6	Chr6__24431418	24370018-24501489	131.472	Os06g0611200	0		Pentatricopeptide repeat domain containing protein
					Os06g0611300	0		Conserved hypothetical protein
					Os06g0611400	0		Pectin lyase fold/virulence factor domain containing protein
					Os06g0611500	2	No	Similar to Polygalacturonase (Fragment)
					Os06g0611550	2	No	Hypothetical protein
					Os06g0611600	2	No	Similar to CDA1
					Os06g0611700	0		Similar to Nucleosome assembly protein 1-like protein 3
					Os06g0611725	2	No	Non-protein coding transcript
					Os06g0611900	0		Similar to Glycine decarboxylase P subunit
					Os06g0612001	0		Conserved hypothetical protein
					Os06g0612200	0		RNA polymerase Rpb1, domain 5 containing protein
					Os06g0612300	0		Similar to T6J4.5 protein (WIP6 protein)
					Os06g0612550	0		Hypothetical protein
					Os06g0612800	0		Similar to PVPR3 protein
					Os06g0612900	0		Similar to predicted protein
					Os06g0612951	0		Hypothetical protein
LRN	qLRN8	Chr8__7571401	7566868-7638327	71.46	Os08g0224300	0		Determination of the grain yield, Modulation of nitrogen utilizatio
					Os08g0224500	2	No	Similar to 3-glucanase
					Os08g0224700	0		Similar to 26S proteasome subunit RPN2a
					Os08g0224800	0		Hypothetical conserved gene
					Os08g0224901	0		Non-protein coding transcript
					Os08g0225000	0		beta-hydroxyacyl-ACP dehydratase, Regulation of fatty acid synthesis, Chloroplast developmen
					Os08g0225100	2	No	Similar to predicted protein
					Os08g0225050	2	No	Hypothetical gene
LRN	qLRN10	Chr10__889424	793099-937906	144.808	Os10g0111400	2	No	Similar to Protein kinase domain containing protein, expressed
					Os10g0111550	2	No	Non-protein coding transcript
					Os10g0111700	3	No	Similar to POT family protein, expressed
					Os10g0111800	0		Hypothetical protein
					Os10g0111850	2	No	Non-protein coding transcript
					Os10g0111900	2	No	Similar to Protein kinase domain containing protein, expressed
					Os10g0112100	2	No	Member of the PLAC8 domain-containing protein family, Maintenance of metal ion homeostasis and grain weight, Negative regulation of plant heigh
					Os10g0112500	3	No	Similar to POT family protein, expressed
					Os10g0112600	2	No	Nonaspanin (TM9SF) family protein
					Os10g0112700	2	No	Serine/threonine protein kinase-related domain containing protein
					Os10g0112850	2	No	Non-protein coding transcript
					Os10g0113000	2	No	Similar to Chalcone reductase homologue (Fragment)
					Os10g0113050	2	No	Hypothetical gene
					Os10g0113100	0		Aldo/keto reductase family protein
					Os10g0113201	0		Hypothetical gene
					Os10g0113549	0		Non-protein coding transcript
					Os10g0113375	0		Aldo/keto reductase domain containing protein
					Os10g0113723	0		Similar to NAD(P)H-dependent oxidoreductase
					Os10g0113900	2	No	Similar to NAD(P)H-dependent oxidoreductase
					Os10g0114101	2	No	Non-protein coding transcript
					Os10g0114300	0		Similar to NADPH-dependent codeinone reductase (EC 1.1.1.247)
					Os10g0114400	0		Protein kinase, catalytic domain domain containing protein
LRN	qLRN11	Chr11__5880385	5845978-5906729	60.752	Os11g0212801	2	No	Conserved hypothetical protein
					Os11g0212900	0		Serine/threonine protein kinase-related domain containing protein
					Os11g0213000	2	No	Similar to Protein kinase domain containing protein, expressed
					Os11g0213400	3	No	Non-protein coding transcript
					ENSRNA049469734	0		Small nucleolar RNA Z279/snoR105/snoR108
					Os11g0213500	2	No	Pentatricopeptide repeat protein, Mitochondrial nad7 transcript editing, Seed developmen
					Os11g0213600	3	No	Peptidase S10, serine carboxypeptidase family protein
RNR	qRNR1	Chr1__6282878	6268389-6375244	106.856	Os01g0214600	0		Lipase, GDSL domain containing protein
					Os01g0214800	2	No	Lipase, GDSL domain containing protein
					Os01g0214901	0		Hypothetical protein
					Os01g0215000	0		Lipase, GDSL domain containing protein
					Os01g0215100	2	No	Similar to scpl50 (serine carboxypeptidase-like 50); serine-type carboxypeptidase
					Os01g0215500	0		Similar to esterase
					Os01g0215700	0		Esterase, SGNH hydrolase-type domain containing protein
					Os01g0215725	0		Hypothetical protein
					Os01g0215750	0		Hypothetical gene
					Os01g0216000	0		Lipase, GDSL domain containing protein
					Os01g0216150	0		Hypothetical protein
					Os01g0216300	0		Lipase, GDSL domain containing protein
					Os01g0216350	0		Hypothetical protein
					Os01g0216400	2	No	Lipase, GDSL domain containing protein
					Os01g0216500	2	No	Lipase, GDSL domain containing protein
					Os01g0216600	2	No	Hypothetical protein
					Os01g0216900	0		Lipase, GDSL domain containing protein
RNR	qRNR2	Chr2__25361672	25288885-25409478	120.594	Os02g0631801	0		Hypothetical conserved gene
					Os02g0632100	2	No	Similar to WAK111 - OsWAK receptor-like protein kinase
					Os02g0632150	2	No	Hypothetical protein
					Os02g0632500	2	No	Arf GTPase activating protein family protein
					Os02g0632700	0		Conserved hypothetical protein
					Os02g0632800	3	No	Wall-associated kinase, Positive regulation of rice blast resistanc
					Os02g0632850	3	No	Hypothetical protein
					Os02g0632900	0		Conserved hypothetical protein
					Os02g0632950	0		Hypothetical protein
					Os02g0633000	0		Lipase, class 3 domain containing protein
					Os02g0633066	2	No	Protein kinase, catalytic domain domain containing protein
					Os02g0633100	3	No	Hypothetical conserved gene
					Os02g0633200	2	No	Pentatricopeptide repeat domain containing protein
					Os02g0633300	2	No	EspB-like protein
					Os02g0633400	0		Similar to 61 kDa protein homolog
RNR	qRNR3-1	Chr3__13879513	13790083-13914398	124.316	Os03g0356801	0		Non-protein coding transcript
					Os03g0356900	0		tRNA isopentenyltransferase family protein
					Os03g0357200	0		Non-protein coding transcript
					Os03g0357400	0		Hypothetical conserved gene
					Os03g0357500	0		Plant lipid transfer protein/seed storage/trypsin-alpha amylase inhibitor domain containing protein
					Os03g0358000	2	No	Similar to PWWP domain containing protein, expressed
					Os03g0358100	0		Similar to Glutathione peroxidase
					Os03g0358200	0		Similar to transmembrane protein 115
RNR	qLRN3-2	Chr3__19077080	18990647-19159032	168.386	Os03g0446200	2	Yes	Hypothetical conserved gene
					Os03g0448200	0		Similar to Exo70 exocyst complex subunit family protein
RNR	qRNR4	Chr4__18968355	18932749-19062535	129.787	Os04g0385700	0		Similar to splicing factor-related
					Os04g0385900	0		Similar to OSIGBa0148P16.1 protein
					Os04g0386300	0		Similar to OSIGBa0148P16.3 protein
					Os04g0386500	0		Similar to OSIGBa0148P16.4 protein
					Os04g0386600	0		Pyruvate/Phosphoenolpyruvate kinase, catalytic core domain containing protein
					Os04g0386650	0		Hypothetical gene
					Os04g0386700	0		Similar to OSIGBa0148P16.6 protein
					Os04g0386900	0		Transcriptional factor B3 family protein
					Os04g0387000	0		Hypothetical conserved gene
					Os04g0387300	0		Similar to OSIGBa0075F02.1 protein
					Os04g0387600	0		Similar to OSIGBa0075F02.3 protein
RNR	qRNR5	Chr5__20104542	20004710-20204032	199.323	Os05g0409800	0		Pentatricopeptide repeat domain containing protein
					Os05g0410100	2	No	Hypothetical protein
					Os05g0410200	2	No	Alpha/beta hydrolase fold-3 domain containing protein
					Os05g0410500	0		TGF-beta receptor, type I/II extracellular region family protein
					Os05g0410601	0		Hypothetical protein
					Os05g0410750	2	No	Hypothetical protein
					Os05g0410800	2	No	TGF-beta receptor, type I/II extracellular region family protein
					Os05g0410900	2	No	Similar to peptide transporter PTR2
					Os05g0411100	2	No	Similar to peptide transporter PTR2
					Os05g0411150	2	No	Hypothetical protein
					Os05g0411200	2	No	Similar to electron carrier/ oxidoreductase
					Os05g0411300	2	No	bZIP transcription factor, Regulation of endoplasmic reticulum stress respons
					Os05g0411600	2	No	Similar to nucleic acid binding protein
					Os05g0412000	0		Similar to Homeodomain-related
					Os05g0412300	0		HMG-I and HMG-Y, DNA-binding domain containing protein
					Os05g0412400	0		Conserved hypothetical protein
					Os05g0412500	0		Non-protein coding transcript
					Os05g0412800	2	No	Similar to Glutathione S-transferase GST 41 (EC 2.5.1.18)
					Os05g0412900	0		Hypothetical protein
					Os05g0413000	0		Mitochodrial transcription termination factor-related family protein
RNR	qRNR6-1	Chr6__19652384	19563828-19752372	188.548	Os06g0527500	0		Conserved hypothetical protein
					Os06g0527800	2	No	Similar to Polyketide cyclase
					Os06g0528300	2	No	Similar to Polyketide cyclase
					Os06g0528350	2	No	Conserved hypothetical protein
					Os06g0528600	0		Aminopropyl transferase
					Os06g0528700	2	Yes	Flavin-containing monooxygenase FMO family protein
					Os06g0529800	3	No	Zinc finger, PHD-type domain containing protein
					Os06g0529900	0		Hypothetical conserved gene
					Os06g0530200	0		Conserved hypothetical protein
					Os06g0530300	2	No	Similar to uncharacterized BCR, COG1963 family protein
					Os06g0530400	3	No	Similar to NAC domain-containing protein 76
RNR	qRNR6-2	Chr6__26173609	26081386-26187157	105.772	Os06g0641066	0		Hypothetical protein
					Os06g0641200	0		Similar to Cytochrome P450 CYP71Y10
					Os06g0641400	0		Hypothetical protein
					Os06g0641500	0		Similar to Cytochrome P450 CYP71Y10
					Os06g0641550	0		Non-protein coding transcript
					Os06g0641575	0		Hypothetical protein
					Os06g0641600	0		Similar to Cytochrome P450 family protein
					Os06g0641800	2	No	Cytochrome P450 family protein
					Os06g0641866	2	No	Hypothetical protein
					Os06g0641932	2	No	Hypothetical protein
					Os06g0642200	2	No	Similar to Cytochrome P450 family protein
					Os06g0642250	2	No	Hypothetical protein
					Os06g0642300	0		Similar to Cytochrome P450 family protein
					Os06g0642400	0		Hypothetical protein
					Os06g0642500	0		Cytochrome P450 domain containing protein
					Os06g0642550	0		Hypothetical gene
					Os06g0642600	0		Similar to Cytochrome P450 CYP71Y10
					Os06g0642650	0		Hypothetical conserved gene
					Os06g0642900	0		Ubiquitin system component Cue domain containing protein
					Os06g0642950	0		Non-protein coding transcript
RNR	qRNR7	Chr7__17267208	17212506-17344298	131.793	Os07g0476200	0		Tetratricopeptide TPR-1 domain containing protein
					Os07g0476401	0		Similar to K-exchanger-like protein
					Os07g0476500	0		Cyclophilin-like domain containing protein
					Os07g0476900	0		Thioredoxin domain 2 containing protein
					Os07g0477000	0		RNA polymerase Rpb7, N-terminal domain containing protein
					Os07g0477250	0		Similar to S-adenosylmethionine synthetase 2
					Os07g0477500	0		Histone deacetylation protein Rxt3 domain containing protein
					Os07g0477866	0		Hypothetical gene
RNR	qRNR8	Chr8__8335495	8307212-8423286	116.075	Os08g0236866	2	No	Hypothetical conserved gene
					Os08g0236900	2	No	Conserved hypothetical protein
					Os08g0237000	2	No	Xyloglucan endotransglycosylase/hydrolase protein 8 precursor (EC 2.4.1.207) (End-xyloglucan transferase
					Os08g0237100	0		Conserved hypothetical protein
					Os08g0237200	0		Mannose-1-phosphate guanyltransferase (EC 2.7.7.13) (ATP-mannose-1- phosphate guanylyltransferase) (GDP-mannose pyrophosphorylase) (NDP- hexose pyrophosphorylase)
					Os08g0237500	0		Non-protein coding transcript
					Os08g0237800	0		Similar to Xyloglucan endotransglycosylase (Fragment)
					Os08g0238100	0		Similar to Pentatricopeptide repeat protein PPR986-12
					Os08g0238200	2	No	Dienelactone hydrolase domain containing protein
					Os08g0238351	0		Non-protein coding transcript
					Os08g0238500	0		Similar to Dienelactone hydrolase family
					Os08g0238600	0		Similar to Dienelactone hydrolase family
					Os08g0238700	0		Conserved hypothetical protein
RNR	qRNR10-1	Chr10__889424	793099-937906	144.808	Os10g0111400	2	No	Similar to Protein kinase domain containing protein, expressed
					Os10g0111550	2	No	Non-protein coding transcript
					Os10g0111700	3	No	Similar to POT family protein, expressed
					Os10g0111800	0		Hypothetical protein
					Os10g0111850	2	No	Non-protein coding transcript
					Os10g0111900	2	No	Similar to Protein kinase domain containing protein, expressed
					Os10g0112100	2	No	Member of the PLAC8 domain-containing protein family, Maintenance of metal ion homeostasis and grain weight, Negative regulation of plant heigh
					Os10g0112500	3	No	Similar to POT family protein, expressed
					Os10g0112600	2	No	Nonaspanin (TM9SF) family protein
					Os10g0112700	2	No	Serine/threonine protein kinase-related domain containing protein
					Os10g0112850	2	No	Non-protein coding transcript
					Os10g0113000	2	No	Similar to Chalcone reductase homologue (Fragment)
					Os10g0113050	2	No	Hypothetical gene
					Os10g0113100	0		Aldo/keto reductase family protein
					Os10g0113201	0		Hypothetical gene
					Os10g0113549	0		Non-protein coding transcript
					Os10g0113375	0		Aldo/keto reductase domain containing protein
					Os10g0113723	0		Similar to NAD(P)H-dependent oxidoreductase
					Os10g0113900	2	No	Similar to NAD(P)H-dependent oxidoreductase
					Os10g0114101	2	No	Non-protein coding transcript
					Os10g0114300	0		Similar to NADPH-dependent codeinone reductase (EC 1.1.1.247)
					Os10g0114400	0		Protein kinase, catalytic domain domain containing protein
RNR	qRNR10-2	Chr10__17091665	17024412-17101935	77.524	Os10g0462500	0		Conserved hypothetical protein
					Os10g0462600	2	No	Conserved hypothetical protein
					Os10g0462800	2	No	Component of the plastid-encoded plastid RNA polymerase (PEP), peripheral subunit of PEP complex, OsPAP1/OspTAC3, Early chloroplast developmen
					Os10g0462900	2	No	Similar to mitochondrial chaperonin-60
					Os10g0462966	0		Non-protein coding transcript
					Os10g0463032	0		Non-protein coding transcript
					Os10g0463100	2	No	Similar to Cysteinyl-tRNA synthetase
					Os10g0463200	0		Esterase, SGNH hydrolase-type domain containing protein
					Os10g0463300	0		UspA domain containing protein
					Os10g0463400	0		B-type response regulator, Floral inducer to promote short-day (SD) flowering pathwa
					Os10g0463600	0		Non-protein coding transcript
RNR	qRNR11-1	Chr11__4308891	4254117-4382266	128.15	Os11g0184100	2	No	3-oxo-5-alpha-steroid 4-dehydrogenase, C-terminal domain containing protein
					Os11g0184300	0		Beta-glucosidase 30
					Os11g0184350	0		Hypothetical protein
					Os11g0184600	0		Similar to Aspartic proteinase Asp1
					Os11g0184800	0		Similar to Aspartic proteinase Asp1 precursor (EC 3.4.23.-
					Os11g0184900	0		Similar to OsNAC5 protein [imported]-rice
					Os11g0185100	0		Conserved hypothetical protein
					Os11g0185800	0		Conserved hypothetical protein
					Os11g0186050	0		Hypothetical protein
					Os11g0186200	2	No	Similar to Aldehyde dehydrogenase (EC 1.2.1.3)
					Os11g0186300	2	No	Similar to Ankyrin-like protein
RNR	qRNR11-2	Chr11__6926990	6869533-6977134	107.602	Os11g0229333	0		Hypothetical gene
					Os11g0229300	0		Similar to NBS-LRR-like protein
					Os11g0229400	2	No	Similar to NBS-LRR protein (Fragment)
					Os11g0229500	0		Similar to NBS-LRR protein (Fragment)
					Os11g0229600	2	No	Hypothetical gene
					Os11g0229700	2	No	Similar to NBS-LRR-like protein
					Os11g0230400	2	No	Protease inhibitor I4, serpin domain containing protein
					Os11g0230700	2	No	Serpin-Z6B
					Os11g0231200	2	No	Putative serpin-Z6C
					Os11g0231400	3	Yes	Protein of unknown function DUF295 family protein
					Os11g0231600	3	Yes	Cyclin-like F-box domain containing protein
RNR	qRNR11-3	Chr11__20478660	20421926-20554136	132.211	Os11g0549695	2	No	Maf-like protein family protein
					Os11g0549700	0		Ankyrin domain containing protein
					Os11g0549900	0		Similar to tubulin alpha-6 chain
					Os11g0550100	0		Similar to NB-ARC domain containing protein, expressed
					Os11g0550300	0		Hypothetical protein
					Os11g0550500	0		Similar to LZ-NBS-LRR class RGA
					Os11g0550800	3	No	Similar to plastid-specific ribosomal protein 6
					Os11g0550900	2	No	Conserved hypothetical protein
					Os11g0551350	0		Hypothetical conserved gene
					Os11g0551800	2	No	Similar to Yippee-like protein 1 (DGL-1) (Mdgl-1)
					Os11g0551900	3	No	Hypothetical conserved gene
					Os11g0552000	0		Similar to Tyrosine/nicotianamine aminotransferases family protein
					Os11g0552100	2	Yes	Protein of unknown function DUF724 family protein
RNR	qRNR12	Chr12__20139515	20051237-20175749	124.513	Os12g0516200	0		Conserved hypothetical protein
					Os12g0516300	0		NB-ARC domain containing protein
					Os12g0516350	0		Hypothetical conserved gene
					Os12g0516400	0		Hypothetical conserved gene
					Os12g0516700	0		Similar to Splicing factor, arginine/serine-rich 12
					Os12g0516800	0		Hypothetical conserved gene
					Os12g0516900	0		Cyclin-like F-box domain containing protein
					Os12g0517000	2	No	Cyclin-like F-box domain containing protein
					Os12g0517100	0		Cyclin-like F-box domain containing protein
					Os12g0517200	0		Mitochondrial ribosomal protein S10
					Os12g0517800	0		Hypothetical conserved gene
					Os12g0518000	0		Hypothetical conserved gene
					Os12g0518200	0		Similar to Integral membrane protein DUF6 containing protein
HYNAA	qHYNAA8	Chr8__20476703	20387717-20500236	112.52	Os08g0425000	0		Similar to mRNA, clone: RTFL01-05-M08
					Os08g0425100	0		Dynamin family protein
					Os08g0426100	0		Conserved hypothetical protein
					Os08g0425600	0		Hypothetical protein
					Os08g0424850	0		Non-protein coding transcript
					Os08g0425200	0		Chaperonin-like RbcX domain containing protein
					Os08g0424600	0		Hypothetical gene
					Os08g0424700	0		NB-ARC domain containing protein
					Os08g0425050	0		Hypothetical protein
					Os08g0425700	0		Similar to Annexin-like protein
					Os08g0425500	2	No	Endonuclease/exonuclease/phosphatase domain containing protein
					Os08g0426000	0		Similar to DNA-directed RNA polymerases I, II, and III 14.4 kDa polypeptide
					Os08g0425300	2	No	Similar to Endoglucanase 21
					Os08g0425800	0		Similar to DRP2 protein (Fragment)
					Os08g0426300	0		Non-protein coding transcript
LYNAA	qLYNAA2	Chr2__25183912	25123194-25220702	97.509	Os02g0628600	2	Yes	Similar to Auxin response factor 8
					Os02g0628800	0		Similar to Ubiquitin-like protein 5 (Fragment)
					Os02g0628900	0		Conserved hypothetical protein
					Os02g0629000	0		Protein of unknown function DUF584 family protein
					Os02g0629101	0		Conserved hypothetical protein
					Os02g0629200	2	Yes	Similar to cDNA clone:001-039-E03, full insert sequence
					Os02g0629266	2	Yes	Hypothetical protein
					Os02g0629332	2	No	Conserved hypothetical protein
					Os02g0629400	0		Similar to Phytosulfokine receptor precursor (EC 2.7.1.37) (Phytosulfokine LRR receptor kinase)
					Os02g0629600	0		Conserved hypothetical protein
					Os02g0629800	0		Defensin-like protein, Positive regulation of Cd accumulation in rice leaves, Mediation of Cd efflux from cytosol into extracellular spaces via chelatio
					Os02g0629900	4	No	Hypothetical protein
					Os02g0630000	3	No	F-box domain, cyclin-like domain containing protein
					Os02g0630100	2	Yes	ABC-2 type transporter domain containing protein
					Os02g0630250	0		Similar to predicted protein
					Os02g0630300	2	Yes	2OG-Fe(II) oxygenase domain containing protein
					Os02g0630475	2	Yes	Hypothetical protein
					Os02g0630650	3	No	Conserved hypothetical protein
LYNAA	qLYNAA10	Chr10__16852487	16783322-16948526	165.205	Os10g0457700	2	No	Similar to chromatin remodeling complex subunit
					Os10g0457980	0		Non-protein coding transcript
					Os10g0458300	0		Domain of unknown function DUF1618 domain containing protein
					Os10g0458600	0		Conserved hypothetical protein
					Os10g0458700	2	No	Hypothetical conserved gene
					Os10g0458900	2	No	Exostosin-like family protein
					Os10g0459300	2	No	Exostosin-like family protein
					Os10g0459550	2	No	Hypothetical conserved gene
					Os10g0459600	2	No	Similar to Xyloglucan galactosyltransferase KATAMARI 1 (EC 2.4.1.-) (MURUS3 protein)
					Os10g0459700	2	No	Similar to Xyloglucan galactosyltransferase KATAMARI 1 (EC 2.4.1.-) (MURUS3 protein)
					Os10g0459900	2	No	Conserved hypothetical protein
					Os10g0460000	2	No	Conserved hypothetical protein
					Os10g0460500	2	No	Conserved hypothetical protein
					Os10g0460733	0		Similar to H0418A01.5 protein
					Os10g0460766	0		Hypothetical protein
					Os10g0460800	0		Similar to H0418A01.5 protein
LYNAA	qLYNAA11-1	Chr11__8658425	8589705-8700228	110.524	Os11g0258900	0		Conserved hypothetical protein
					Os11g0259700	0		Similar to SAM dependent carboxyl methyltransferase family protein
					Os11g0260100	0		SAM dependent carboxyl methyltransferase family protein
LYNAA	qLYNAA11-2	Chr11__19492994	19431345-19592979	161.635	Os11g0533500	2	No	Similar to Retinoblastoma-related protein 2b (Fragment)
					Os11g0533550	0		Similar to ribosomal protein S18
					Os11g0533600	0		Conserved hypothetical protein
					Os11g0533800	0		Cyclin-like F-box domain containing protein
					Os11g0534100	0		Hypothetical conserved gene
					Os11g0534300	0		Zinc finger, DHHC-type domain containing protein
					Os11g0534500	0		Aminotransferase-like, plant mobile domain domain containing protein
					Os11g0535525	0		Similar to 10 kDa prolamin
					Os11g0535600	2	No	Conserved hypothetical protein
					Os11g0536000	0		Non-protein coding transcript
					Os11g0536400	0		Non-protein coding transcript
					Os11g0536800	0		Amidase family protein
					Os11g0537300	0		Similar to DedA
					Os11g0537350	0		Similar to predicted protein
					Os11g0537375	0		Hypothetical protein
					Os11g0537400	0		Similar to respiratory burst oxidase-like protein D
YNAAR	qYNAAR6	Chr6__15632042	15558524-15706183	147.66	Os06g0469800	0		Similar to H0124E07.4 protein
					Os06g0470000	2	No	Glycosyltransferase AER61, uncharacterized domain containing protein
					Os06g0470075	2	No	Hypothetical protein
					Os06g0470350	2	No	Hypothetical gene
					Os06g0470500	0		Hypothetical conserved gene
					Os06g0470800	2	No	Protein of unknown function DUF159 family protein
					Os06g0471100	0		Conserved hypothetical protein
HRNAA	qHRNAA9	Chr9__16881698	16805265-16937616	116.949	Os09g0451133	2	No	Hypothetical gene
					Os09g0449600	0		Similar to F-box protein interaction domain containing protein, expressed
					Os09g0450200	0		Conserved hypothetical protein
					Os09g0450600	2	No	Similar to Protein HVA22
					Os09g0450700	0		Conserved hypothetical protein
					Os09g0449800	2	No	Conserved hypothetical protein
					Os09g0449400	0		Hypothetical conserved gene
					Os09g0451000	2	No	ACC oxidase, Ethylene biosynthesi
					Os09g0449650	0		Conserved hypothetical protein
					Os09g0449500	0		Similar to Clathrin assembly protein
					Os09g0450300	0		MAP65/ASE1 family protein
					Os09g0449700	0		Hypothetical gene
					Os09g0451400	2	No	ACC oxidase, Ethylene biosynthesi
					Os09g0451266	2	No	Hypothetical gene
LRNAA	qLRNAA1	Chr1__3144210	3079698-3179100	99.402	Os01g0158800	2	Yes	Similar to PHD finger protein
					Os01g0158900	2	Yes	Zinc finger, NF-X1-type domain containing protein
					Os01g0159000	2	No	Similar to cDNA clone:J023049H21, full insert sequence
					Os01g0159200	0		Similar to Fasciclin-like protein FLA18
					Os01g0159250	2	Yes	Hypothetical protein
					Os01g0159300	0		Zinc finger, RING/FYVE/PHD-type domain containing protein
					Os01g0159400	0		Similar to Acyl-coenzyme A oxidase 4, peroxisomal (EC 1.3.3.6) (AOX 4) (Short- chain acyl-CoA oxidase) (SAOX) (AtCX4) (G6p) (AtG6)
					Os01g0159500	0		Rapid ALkalinization Factor domain containing protein
					Os01g0159600	0		Small hydrophilic plant seed protein family protein
					Os01g0159800	0		Similar to DNA binding protein
					Os01g0160100	0		Similar to Pyruvate decarboxylase isozyme 2 (EC 4.1.1.1) (PDC) (Fragment)
					Os01g0160150	0		Hypothetical protein
					Os01g0160200	0		Leucine-rich repeat, N-terminal domain containing protein
LRNAA	qLRNAA2	Chr2__24622894	24553299-24699008	145.71	Os02g0617800	0		Hypothetical gene
					Os02g0617900	0		Non-protein coding transcript
					Os02g0618000	0		Non-protein coding transcript
					ENSRNA049470982	0		Small nucleolar RNA SNORD25
					Os02g0618100	0		Similar to Glutaredoxin-C4, chloroplastic
					Os02g0618200	4	Yes	Circadian-associated rice pseudo response regulator, Control of flowering tim
					Os02g0618250	0		Similar to H/ACA ribonucleoprotein complex subunit 3-like protein
					Os02g0618301	0		Non-protein coding transcript
					Os02g0618400	3	Yes	R2R3-type MYB transcription factor, Adaptive growth regulatio
					Os02g0618525	2	No	Hypothetical protein
					Os02g0618700	5	No	Transmembrane receptor, eukaryota domain containing protein
					Os02g0619600	4	No	Zinc finger, RING/FYVE/PHD-type domain containing protein
					Os02g0619801	4	No	Hypothetical gene
					Os02g0620000	0		Conserved hypothetical protein
					Os02g0620100	2	No	Mis12 family protein
					Os02g0620200	2	No	Conserved hypothetical protein
					Os02g0620400	0		RmlC-like jelly roll fold domain containing protein
					Os02g0620500	0		Similar to Ammonium transporter Amt1;2 (Fragment)
					Os02g0620533	0		Hypothetical protein
					Os02g0620566	2	No	Hypothetical protein
					Os02g0620600	2	No	Ammonium transporter, Ammonium uptak
					Os02g0620800	2	No	Conserved hypothetical protein
LRNAA	qLRNAA3	Chr3__19077080	18990647-19159032	168.386	Os03g0446200	2	Yes	Hypothetical conserved gene
					Os03g0448200	0		Similar to Exo70 exocyst complex subunit family protein
LRNAA	qLRNAA4	Chr4__33474018	33375466-33529824	154.359	Os04g0654500	0		Conserved hypothetical protein
					Os04g0654550	0		General substrate transporter domain containing protein
					Os04g0654600	0		Protein kinase, core domain containing protein
					Os04g0654700	0		Similar to COP9 signalosome complex subunit 5b (EC 3.4.-.-) (Signalosome subunit 5b) (Jun activation domain-binding homolog 1)
					Os04g0654800	0		Similar to OSIGBa0147J19.7 protein
					Os04g0655000	0		Curculin-like (mannose-binding) lectin domain containing protein
					Os04g0655100	0		Non-protein coding transcript
					Os04g0655300	0		Protein kinase, core domain containing protein
					Os04g0655400	0		Similar to OSIGBa0147J19.10 protein
					Os04g0655600	0		Similar to OSIGBa0147J19.13 protein
					Os04g0655700	0		Similar to OSIGBa0147J19.14 protein
					Os04g0656100	0		H+-ATPase, Blue light-induced stomatal opening of dumbbell-shaped guard cells, N uptak
					Os04g0656500	0		Transcriptional factor, SBP (SQUAMOSA promoter Binding Protein) DNA binding protein, Control of laminar joint and ligule developmen
					Os04g0656800	0		Similar to Peroxidase precursor (EC 1.11.1.7)
					Os04g0657000	2	Yes	Conserved hypothetical protein
					Os04g0657100	2	No	Similar to Farnesyl diphosphate synthase (Fragment)
					Os04g0657300	0		Conserved hypothetical protein
LRNAA	qLRNAA6	Chr6__1276284	1206716-1344132	137.417	Os06g0122800	0		Hypothetical conserved gene
					Os06g0123000	2	Yes	Conserved hypothetical protein
					Os06g0124300	2	No	Protein of unknown function DUF594 family protein
					Os06g0124400	2	No	Conserved hypothetical protein
					Os06g0124900	0		Conserved hypothetical protein
LRNAA	qLRNAA11	Chr11__4906930	4888100-4930964	42.865	Os11g0197466	0		Hypothetical gene
					Os11g0197500	0		Conserved hypothetical protein
					Os11g0197600	3	No	Transcriptional factor B3 family protein
					Os11g0197725	0		Hypothetical protein
					Os11g0197975	3	No	Hypothetical gene
					Os11g0198100	3	No	Similar to EMB2756
					Os11g0198200	3	No	Conserved hypothetical protein
					Os11g0198250	3	No	Hypothetical gene
LRNAA	qLRNAA12	Chr12__22717677	22665872-22816431	150.56	Os12g0556900	0		Protein of unknown function DUF1645 family protein
					Os12g0557400	0		Conserved hypothetical protein
					Os12g0557501	0		Hypothetical gene
					Os12g0557800	2	Yes	Pentatricopeptide repeat domain containing protein
					Os12g0557900	2	Yes	Similar to F-box domain containing protein
					Os12g0558133	0		Similar to SPA4 (SPA1-RELATED 4); protein binding / signal transducer
					Os12g0558366	0		Similar to F-box domain containing protein
					Os12g0558400	0		Similar to F-box domain containing protein
RNAAR	qRNAAR1	Chr1__29788928	29771097-29820890	49.794	Os01g0715450	0		Non-protein coding transcript
					Os01g0715500	0		Similar to voltage-dependent anion channel protein2
					Os01g0715600	0		Similar to auxin efflux carrier component
					Os01g0715700	2	Yes	Pentatricopeptide repeat domain containing protein
					Os01g0715800	0		Conserved hypothetical protein
					Os01g0715900	0		Pentatricopeptide repeat domain containing protein
					Os01g0716200	0		IQ calmodulin-binding region domain containing protein
					Os01g0716300	0		Conserved hypothetical protein
					Os01g0716400	2	Yes	Violaxanthin de-epoxidase family protein
					Os01g0716450	2	No	Hypothetical gene
					Os01g0716500	2	No	Methyltransferase type 12 domain containing protein
RNAAR	qRNAAR2	Chr2__25361672	25288885-25409478	120.594	Os02g0631801	0		Hypothetical conserved gene
					Os02g0632100	2	No	Similar to WAK111 - OsWAK receptor-like protein kinase
					Os02g0632150	2	No	Hypothetical protein
					Os02g0632500	2	No	Arf GTPase activating protein family protein
					Os02g0632700	0		Conserved hypothetical protein
					Os02g0632800	3	No	Wall-associated kinase, Positive regulation of rice blast resistanc
					Os02g0632850	3	No	Hypothetical protein
					Os02g0632900	0		Conserved hypothetical protein
					Os02g0632950	0		Hypothetical protein
					Os02g0633000	0		Lipase, class 3 domain containing protein
					Os02g0633066	2	No	Protein kinase, catalytic domain domain containing protein
					Os02g0633100	3	No	Hypothetical conserved gene
					Os02g0633200	2	No	Pentatricopeptide repeat domain containing protein
					Os02g0633300	2	No	EspB-like protein
					Os02g0633400	0		Similar to 61 kDa protein homolog
RNAAR	qRNAAR3	Chr3__13879513	13790083-13914398	124.316	Os03g0356801	0		Non-protein coding transcript
					Os03g0356900	0		tRNA isopentenyltransferase family protein
					Os03g0357200	0		Non-protein coding transcript
					Os03g0357400	0		Hypothetical conserved gene
					Os03g0357500	0		Plant lipid transfer protein/seed storage/trypsin-alpha amylase inhibitor domain containing protein
					Os03g0358000	2	No	Similar to PWWP domain containing protein, expressed
					Os03g0358100	0		Similar to Glutathione peroxidase
					Os03g0358200	0		Similar to transmembrane protein 115
RNAAR	qRNAAR4	Chr4__33786789	33750104-33864053	113.95	Os04g0661600	0		Similar to H0112G12.13 protein
					Os04g0661700	0		Similar to H0112G12.14 protein
					Os04g0661800	0		MED7 family protein
					Os04g0661900	0		Similar to 26S proteasome regulatory particle non-ATPase subunit8
					Os04g0661950	0		Non-protein coding transcript
					Os04g0662000	0		Similar to BSD domain containing protein
					Os04g0662100	0		Similar to 40S ribosomal protein S4-like
					Os04g0662200	0		Auxin responsive SAUR protein family protein
					Os04g0662400	0		Auxin responsive SAUR protein family protein
					Os04g0662600	0		Similar to Naringenin,2-oxoglutarate 3-dioxygenase
					Os04g0662700	0		Similar to GTP cyclohydrolase 1 isoform TaA
					Os04g0662800	0		Regulator of chromosome condensation, RCC1 domain containing protein
					Os04g0662850	0		Hypothetical protein
					Os04g0662900	0		RNA polymerase III transcriptional repressor, MAF1 domain containing protein
					Os04g0663100	0		Similar to OSIGBa0099L20.2 protein
					Os04g0663200	0		Zinc finger, CCCH-type domain containing protein
					Os04g0663300	0		Similar to PHD finger-like domain protein 5A (Splicing factor 3B associated 14 kDa protein) (SF3b14b)
					Os04g0663500	0		Similar to OSIGBa0099L20.5 protein
					Os04g0663600	0		Homeobox protein orthologous to Arabidopsis WUS, Initiation of axillary meristem formatio
RNAAR	qRNAAR6-1	Chr6__4241852	4212402-4341433	129.032	Os06g0184300	2	No	Similar to Ubiquitin carboxyl-terminal hydrolase
					Os06g0184400	0		Similar to predicted protein
					Os06g0184500	2	Yes	BTB domain containing protein
					Os06g0184600	0		Conserved hypothetical protein
					Os06g0184700	2	No	Hypothetical conserved gene
					Os06g0184733	2	No	Hypothetical gene
					Os06g0184766	0		Hypothetical conserved gene
					Os06g0184800	0		Similar to Low-temperature induced protein lt101.1 (Blt101) (Blt101.1)
					Os06g0184834	0		Hypothetical protein
					Os06g0184866	0		Pentatricopeptide repeat domain containing protein
					Os06g0184900	0		Transferase family protein
					Os06g0185100	0		Similar to estradiol 17-beta-dehydrogenase 8
					Os06g0185300	0		Transferase family protein
					Os06g0185400	0		Conserved hypothetical protein
					Os06g0185500	0		Transferase family protein
					Os06g0185700	0		Hypothetical conserved gene
					Os06g0185800	0		Pentatricopeptide repeat domain containing protein
					Os06g0185900	0		Similar to Glutathione peroxidase
					Os06g0185933	0		Non-protein coding transcript
					Os06g0185966	0		Similar to Glutathione peroxidase
					Os06g0186000	0		Similar to Glutathione peroxidase
					Os06g0186100	0		Protein kinase, catalytic domain domain containing protein
					Os06g0186300	2	No	Leucine-rich repeat domain containing protein
RNAAR	qRNAAR6-2	Chr6__24915356	24817517-24998885	181.369	Os06g0618150	0		Similar to Protein N-terminal asparagine amidohydrolase
					Os06g0618300	0		Conserved hypothetical protein
					Os06g0618600	0		Rgp1 domain containing protein
					Os06g0618650	0		Non-protein coding transcript
					Os06g0618700	0		VQ domain containing protein
					Os06g0619000	2	Yes	NB-ARC domain containing protein
					Os06g0619066	0		Hypothetical protein
					Os06g0619132	0		Hypothetical protein
					Os06g0619600	0		Hypothetical conserved gene
					Os06g0619650	0		Hypothetical protein
					Os06g0620000	0		Conserved hypothetical protein
					Os06g0620200	0		Protein kinase, catalytic domain domain containing protein
					Os06g0620550	2	No	Hypothetical protein
					Os06g0620600	0		Hrf1 family protein
					Os06g0620700	0		Conserved hypothetical protein
					Os06g0621100	0		Hypothetical conserved gene
					Os06g0621500	0		Conserved hypothetical protein
					Os06g0621550	0		Non-protein coding transcript
					Os06g0621600	2	Yes	Hypothetical protein
					Os06g0621800	2	Yes	Conserved hypothetical protein
					Os06g0621900	0		Similar to Alpha-expansin OsEXPA16 (Fragment)
					Os06g0621950	0		Hypothetical protein
					Os06g0622000	2	No	Zinc finger, CW-type domain containing protein
RNAAR	qRNAAR8	Chr8__19629480	19617267-19729347	112.081	Os08g0411900	0		Conserved hypothetical protein
					Os08g0411300	0		Conserved hypothetical protein
					Os08g0411800	0		Hypothetical protein
					Os08g0410900	0		Hypothetical gene
					Os08g0410500	0		Similar to carbohydrate transporter/ sugar porter/ transporter
					Os08g0410350	2	No	Hypothetical gene
					Os08g0410950	0		Hypothetical conserved gene
					Os08g0412100	2	No	NB-ARC domain containing protein
					Os08g0410266	0		Protein of unknown function DUF295 domain containing protein
					Os08g0409900	0		Major facilitator superfamily protein
					Os08g0411500	2	No	Conserved hypothetical protein
					Os08g0412200	2	No	Nucleotide-binding, alpha-beta plait domain containing protein
					Os08g0411000	0		Prephenate dehydratase domain containing protein
					Os08g0411200	2	No	Methyltransferase type 11 domain containing protein
					Os08g0411850	0		Conserved hypothetical protein
					Os08g0411250	2	No	Hypothetical protein
RNAAR	qRNAAR10-1	Chr10__4079584	4013140-4102838	89.699	Os10g0162832	0		Similar to LRR14
					Os10g0162834	0		Thioredoxin-like fold domain containing protein
					Os10g0162836	3	No	Similar to Protein kinase domain containing protein
					Os10g0162838	0		Hypothetical protein
					Os10g0162840	2	Yes	EGF-like calcium-binding domain containing protein
					Os10g0162842	2	No	Hypothetical protein
					Os10g0162844	2	No	Wall-associated kinase domain containing protein
					Os10g0162846	0		Similar to LRR14
RNAAR	qRNAAR10-2	Chr10__22573894	22521505-22634637	113.133	Os10g0568000	2	No	Conserved hypothetical protein
					Os10g0568100	0		Domain of unknown function DUF828 domain containing protein
					Os10g0568200	0		Chaperonin Cpn60/TCP-1 family protein
					Os10g0568300	0		Hypothetical conserved gene
					Os10g0568600	0		Disease resistance protein domain containing protein
					Os10g0568800	0		Hypothetical protein
					Os10g0568900	0		Similar to Catalytic/ hydrolase
					Os10g0569000	0		Hypothetical conserved gene
					Os10g0569100	0		PIG-P domain containing protein
					Os10g0569200	0		Six-bladed beta-propeller, TolB-like domain containing protein
					Os10g0569300	2	No	Protein of unknown function DUF248, methyltransferase putative family protein
					Os10g0569400	2	No	RIR1a protein precursor
					Os10g0569450	2	No	Non-protein coding transcript
					Os10g0569500	0		Conserved hypothetical protein
					Os10g0569600	0		Similar to RIR1b protein precursor
					Os10g0569800	0		Similar to RIR1b protein
					Os10g0570001	0		Conserved hypothetical protein
					Os10g0570200	2	Yes	Similar to RIR1b protein precursor
					Os10g0570700	2	Yes	Ribosome-inactivating protein family protein
					Os10g0570800	0		Hypothetical conserved gene
RNAAR	qRNAAR10-3	Chr10__8881553	8816146-8930493	114.348	Os10g0322300	2	No	Conserved hypothetical protein
					Os10g0322600	0		Hypothetical gene
					Os10g0323000	3	No	Conserved hypothetical protein
					Os10g0323500	2	No	Similar to Beta-glucosidase
					Os10g0323600	0		Similar to Profilin A
RNAAR	qRNAAR11	Chr11__1377576	1356605-1474975	118.371	Os11g0129500	0		Similar to GDSL-like Lipase/Acylhydrolase family protein, expressed
					Os11g0129600	0		Hypothetical conserved gene
					Os11g0129700	2	No	Similar to AP2-1 protein (Fragment)
					Os11g0129800	2	No	Hypothetical conserved gene
					ENSRNA049442998	0		tRNA-Ala for anticodon UGC
					Os11g0130100	0		Conserved hypothetical protein
					Os11g0130200	0		Protein of unknown function DUF309 family protein
					Os11g0130300	0		Nse1 non-SMC component of SMC5-6 complex family protein
					Os11g0130400	0		Harpin-induced 1 domain containing protein
					Os11g0130500	2	No	Cyclin-like F-box domain containing protein
					Os11g0130600	2	No	Conserved hypothetical protein
					Os11g0130700	0		Conserved hypothetical protein
					Os11g0130800	0		Similar to Ulp1 protease family, C-terminal catalytic domain containing protein, expressed
					Os11g0130900	0		Similar to NB-ARC domain containing protein, expressed
					Os11g0131100	2	No	VQ domain containing protein
					Os11g0131200	0		Similar to Mpv17/PMP22 family protein, expressed
					Os11g0131300	0		Hypothetical conserved gene
					Os11g0131400	2	No	Hypothetical conserved gene
					Os11g0131500	0		Hypothetical protein
					Os11g0131600	0		Similar to YDG/SRA domain containing protein
					Os11g0131700	0		Zinc finger, Tim10/DDP-type domain containing protein
					Os11g0131800	0		Similar to H0114G12.9 protein
					Os11g0131900	0		Similar to Arabinoxylan arabinofuranohydrolase isoenzyme AXAH-II
					Os11g0132000	0		Similar to Arabinoxylan arabinofuranohydrolase isoenzyme AXAH-II
					Os11g0132100	0		Similar to Pectinesterase inhibitor domain containing protein
					Os11g0132400	2	No	Uncharacterised protein family UPF0414 domain containing protein
Note: Yes: Phenotypic differences are significant. No: Phenotypic differences are not significant. HYN: Leaf N content under high N treatment. LYN: Leaf N content under low N treatment.YNR: Relative value of leaf N content under low and high N treatment. HRN: Root N content under high N treatment. LRN: Root N content under low N treatment. RNR: Relative value of root N content under low and high …
