# Supplementary material for: Mapping of Candidate Genes for Nitrogen Uptake and Utilization in Japonica Rice at Seedling Stage
Source: Genes (Basel). 2024 Mar 2;15(3):327. doi: 10.3390/genes15030327 (PMC10970145; doi:10.3390/genes15030327)
Supplement: Supplementary file 1 [file genes-15-00327-s001.zip › Supplementary Table S6.xlsx]

## Sheet: Sheet1
Table S6. RNA-seq data for 40 genes.
ID	Annotation	Haplotype No.	L71-7d-1_fpkm	L71-7d-2_fpkm	L71-7d-3_fpkm	H71-7d-1_fpkm	H71-7d-2_fpkm	H71-7d-3_fpkm	L284-7d-1_fpkm	L284-7d-2_fpkm	L284-7d-3_fpkm	H284-7d-1_fpkm	H284-7d-2_fpkm	H284-7d-3_fpkm	H71-7d_vs_L71-7d.log2FoldChange	H71-7d_vs_L71-7d.pvalue	H71-7d_vs_L71-7d.padj	H71-7d_vs_L71-7d.regulated	H284-7d_vs_L284-7d.log2FoldChange	H284-7d_vs_L284-7d.pvalue	H284-7d_vs_L284-7d.padj	H284-7d_vs_L284-7d.regulated	chr	start	end	strand	gene_name	KEGG	KEGG pathway	NR	Swissprot	KOG	GO	Pfam	TF-Family	TF-Category	TF-Classification
Os01g0158800	Similar to PHD finger protein	2	0	0	0	0	0.09	0.09	0.09	0.15	0.41	0.62	0.21	0.39									chr01	3079533	3084696	-	Os01t0158800-00	--	--	BAS70506.1	ALFL3_ORYSI RecName: Full=PHD finger protein ALFIN-LIKE 3;	At5g05610	GO:0005634,nucleus; GO:0042393,histone binding; GO:0046872,metal ion binding; GO:0006325,chromatin organization; GO:0006355,regulation of transcription, DNA-templated; GO:0005515,protein binding; GO:0003674,molecular_function; GO:0005488,binding; GO:0043167,ion binding; GO:0043169,cation binding; GO:0051276,chromosome organization; GO:0006996,organelle organization; GO:0008150,biological_process;…	PF12165.8:Alfin	--	--	--
Os01g0158900	Zinc finger, NF-X1-type domain containing protein	2	2.97	3.97	2.44	3.02	2.45	2.36	5.81	5.29	5.83	5.57	5.78	6.77	0.0992188	0.51241	0.716675	false	-0.0251421	0.872564	0.949857	false	chr05	28912476	28917674	+	Os05t0581100-00	K19937 Rab3 GTPase-activating protein non-catalytic subunit | (RefSeq) rab3 GTPase-activating protein non-catalytic subunit (A)	--	BAS95522.1	PP347_ARATH RecName: Full=Pentatricopeptide repeat-containing protein At4g33170;	--	GO:0008270,zinc ion binding; GO:0003674,molecular_function; GO:0005488,binding; GO:0046872,metal ion binding; GO:0043167,ion binding; GO:0043169,cation binding; GO:0046914,transition metal ion binding	--	--	--	--
Os01g0159250	Hypothetical protein	2	15.1	27.86	24.88	15.4	10.58	12.97	16.28	23.62	13.28	7.21	5.91	9.6	0.688279	0.00997281	0.04109	up	1.31574	0.000122641	0.00307062	up	chr01	3085452	3090887	-	Os01t0158900-01	K15683 NF-X1-type zinc finger protein NFXL1 | (RefSeq) NF-X1-type zinc finger protein NFXL2 (A)	--	XP_015621682.1	NFXL2_ARATH RecName: Full=NF-X1-type zinc finger protein NFXL2; Short=AtNFXL2; EC=2.3.2.-; AltName: Full=Protein EARLY BIRD;	At5g05660	GO:0016021,integral component of membrane; GO:0005634,nucleus; GO:0000981,DNA-binding transcription factor activity, RNA polymerase II-specific; GO:0000977,RNA polymerase II regulatory region sequence-specific DNA binding; GO:0016740,transferase activity; GO:0008270,zinc ion binding; GO:0016567,protein ubiquitination; GO:0010310,regulation of hydrogen peroxide metabolic process; GO:0006355,regula…	PF01422.17:NF-X1 type zinc finger	NF-X1	TF	NF-X1
Os01g0715700	Pentatricopeptide repeat domain containing protein	2	1.05	0.96	1.06	0.86	0.82	0.71	0.93	0.82	1	1.01	1.69	1.23	0.252148	0.493054	0.701104	false	-0.450071	0.261846	0.54553	false	chr01	29781295	29783199	+	Os01t0715700-00	K23541 Ca2+/H+ antiporter, TMEM165/GDT1 family | (RefSeq) pentatricopeptide repeat-containing protein At4g21065 (A)	--	EEE55297.1	PP410_ARATH RecName: Full=Putative pentatricopeptide repeat-containing protein At5g40405;	At5g40410	GO:0008270,zinc ion binding; GO:0003674,molecular_function; GO:0005488,binding; GO:0046872,metal ion binding; GO:0043167,ion binding; GO:0043169,cation binding; GO:0046914,transition metal ion binding	PF14432.6:DYW family of nucleic acid deaminases	--	--	--
Os01g0716400	Violaxanthin de-epoxidase family protein	2	1	1.29	1.05	0.85	1.19	0.86	1.33	1.03	0.99	0.91	0.99	1.2	0.0945241	0.795199	0.902416	false	0.18423	0.642254	0.83491	false	chr01	29816823	29819737	+	Os01t0716400-01	K09839 violaxanthin de-epoxidase [EC:1.23.5.1] | (RefSeq) violaxanthin de-epoxidase, chloroplastic (A)	ko00906: Carotenoid biosynthesis; ko01100: Metabolic pathways; ko01110: Biosynthesis of secondary metabolites	XP_015621660.1	VDE_SPIOL RecName: Full=Violaxanthin de-epoxidase, chloroplastic {ECO:0000303|Ref.2}; EC=1.23.5.1 {ECO:0000269|Ref.1, ECO:0000269|Ref.2}; Flags: Precursor;	At2g21860	GO:0009535,chloroplast thylakoid membrane; GO:0046422,violaxanthin de-epoxidase activity; GO:0010028,xanthophyll cycle; GO:0003674,molecular_function; GO:0003824,catalytic activity; GO:0016491,oxidoreductase activity; GO:0008152,metabolic process; GO:0006629,lipid metabolic process; GO:0006720,isoprenoid metabolic process; GO:0006721,terpenoid metabolic process; GO:0008150,biological_process; GO:…	PF07137.11:VDE lipocalin domain	--	--	--
Os01g0756000	Conserved hypothetical protein	2	0.03	0.08	0	0.25	0.14	0.2	0.21	0.09	0.22	0.28	0.12	0.3									chr01	31717300	31719808	-	Os01t0756000-00	--	--	BAS74405.1	--	--	GO:0016021,integral component of membrane; GO:0005575,cellular_component; GO:0016020,membrane; GO:0031224,intrinsic component of membrane; GO:0044425,membrane part	--	--	--	--
Os02g0618200	Circadian-associated rice pseudo response regulator, Control of flowering tim	4	35.9	36.88	39.19	64.84	63.55	64.78	43.51	49.56	48.42	43.5	51.51	49.76	-0.901855	9.62163e-18	2.88462e-16	down	0.0418676	0.737363	0.883847	false	chr02	24569489	24572391	+	Os02t0618200-01	K12127 pseudo-response regulator 1 | (RefSeq) two-component response regulator-like PRR1 (A)	ko04712: Circadian rhythm - plant	XP_015626003.1	PRR1_ORYSJ RecName: Full=Two-component response regulator-like PRR1; AltName: Full=Pseudo-response regulator 1; Short=OsPRR1;	At5g61380	GO:0005634,nucleus; GO:0000160,phosphorelay signal transduction system; GO:0048511,rhythmic process; GO:0007165,signal transduction; GO:0035556,intracellular signal transduction; GO:0007154,cell communication; GO:0008150,biological_process; GO:0009987,cellular process; GO:0023052,signaling; GO:0050789,regulation of biological process; GO:0050794,regulation of cellular process; GO:0050896,response…	PF06203.14:CCT motif	Pseudo ARR-B	TR	Pseudo ARR-B
Os02g0618400	R2R3-type MYB transcription factor, Adaptive growth regulatio	3	0.23	0.58	0.38	11.01	11.99	10.1	0.05	0.81	0.22	0.05	0.56	0.81	-4.93306	1.70215e-45	1.83713e-43	down	-0.252767	0.818365	1	false	chr02	24580457	24582527	-	Os02t0618400-02	K09422 transcription factor MYB, plant | (RefSeq) transcription factor MYB57 (A)	--	XP_015624171.1	MYB2_ORYSJ RecName: Full=Transcription factor MYB2 {ECO:0000305}; AltName: Full=Myb-related protein 2 {ECO:0000305}; Short=OsMYB2 {ECO:0000303|PubMed:22301384};	At4g13480	GO:0005634,nucleus; GO:0003700,DNA-binding transcription factor activity; GO:0043565,sequence-specific DNA binding; GO:1901002,positive regulation of response to salt stress; GO:1902584,positive regulation of response to water deprivation; GO:0045893,positive regulation of transcription, DNA-templated; GO:0006355,regulation of transcription, DNA-templated; GO:0009409,response to cold; GO:0140110,…	PF00249.31:Myb-like DNA-binding domain	MYB	TF	MYB->MYB
Os02g0628600	Similar to Auxin response factor 8	2	86.67	83.76	83.38	96.4	100.79	96.12	76.96	76.53	77.49	75.6	69.23	75.58	-0.325273	0.000699461	0.00404158	false	0.137264	0.182474	0.453963	false	chr02	25133526	25136096	+	Os02t0628600-01	K14486 auxin response factor | (RefSeq) auxin response factor 7 (A)	ko04075: Plant hormone signal transduction	XP_015622752.1	ARFH_ORYSJ RecName: Full=Auxin response factor 8;	At2g28350	GO:0005634,nucleus; GO:0003677,DNA binding; GO:0009734,auxin-activated signaling pathway; GO:0006355,regulation of transcription, DNA-templated; GO:0003674,molecular_function; GO:0003676,nucleic acid binding; GO:0005488,binding; GO:0097159,organic cyclic compound binding; GO:1901363,heterocyclic compound binding; GO:0007165,signal transduction; GO:0007154,cell communication; GO:0008150,biological…	PF06507.13:Auxin response factor	B3-ARF	TF	B3->B3-ARF
Os02g0629200	Similar to cDNA clone:001-039-E03, full insert sequence	2	20.73	23.13	20.7	14.26	17.99	15.35	13.16	17.16	20.35	8.48	8.48	12.64	0.325734	0.038137	0.121595	false	0.859036	0.000304135	0.00611545	up	chr02	25162880	25166502	+	Os02t0629200-02	K09872 aquaporin PIP | (RefSeq) probable aquaporin PIP2-2 (A)	--	XP_015626399.1	PIP22_ORYSJ RecName: Full=Probable aquaporin PIP2-2; AltName: Full=OsPIP2;2; AltName: Full=Plasma membrane intrinsic protein 2-2;	At2g37170	GO:0016021,integral component of membrane; GO:0005886,plasma membrane; GO:0015250,water channel activity; GO:0003674,molecular_function; GO:0005215,transporter activity; GO:0022857,transmembrane transporter activity; GO:0005372,water transmembrane transporter activity; GO:0015267,channel activity; GO:0015318,inorganic molecular entity transmembrane transporter activity; GO:0022803,passive transme…	PF00230.20:Major intrinsic protein	--	--	--
Os02g0629266	Hypothetical protein	2	0.16	0.18	0.08	0.35	0.09	0	0.08	0.2	0	0.47	0.1	0.12									chr02	25162998	25166195	-	Os02t0629266-00	K09872 aquaporin PIP | (RefSeq) probable aquaporin PIP2-2 (A)	--	XP_015626399.1	PIP22_ORYSJ RecName: Full=Probable aquaporin PIP2-2; AltName: Full=OsPIP2;2; AltName: Full=Plasma membrane intrinsic protein 2-2;	At5g60660	GO:0016021,integral component of membrane; GO:0005886,plasma membrane; GO:0015250,water channel activity; GO:0003674,molecular_function; GO:0005215,transporter activity; GO:0022857,transmembrane transporter activity; GO:0005372,water transmembrane transporter activity; GO:0015267,channel activity; GO:0015318,inorganic molecular entity transmembrane transporter activity; GO:0022803,passive transme…	PF00230.20:Major intrinsic protein	--	--	--
Os02g0630100	ABC-2 type transporter domain containing protein	2	0	0.22	0	0.05	0.07	0.06	0.07	0.05	0	0	0	0									chr02	25194429	25196895	-	Os02t0630100-00	--	--	BAS79894.1	AB5G_ARATH RecName: Full=ABC transporter G family member 5; Short=ABC transporter ABCG.5; Short=AtABCG5; AltName: Full=White-brown complex homolog protein 5; Short=AtWBC5;	At2g13610	GO:0016021,integral component of membrane; GO:0005524,ATP binding; GO:0042626,ATPase activity, coupled to transmembrane movement of substances; GO:0000166,nucleotide binding; GO:0003674,molecular_function; GO:0005488,binding; GO:0008144,drug binding; GO:0017076,purine nucleotide binding; GO:0030554,adenyl nucleotide binding; GO:0032553,ribonucleotide binding; GO:0032555,purine ribonucleotide bind…	PF01061.24:ABC-2 type transporter	--	--	--
Os02g0630300	2OG-Fe(II) oxygenase domain containing protein	2	0.02	0.05	0.07	1.21	0.99	0.75	0.07	0.04	0.04	0.14	0.09	0.07	-4.39166	3.4228e-10	5.36662e-09	down					chr02	25199505	25202158	-	Os02t0630300-02	K04125 gibberellin 2beta-dioxygenase [EC:1.14.11.13] | (RefSeq) uncharacterized protein LOC9266251 isoform X1 (A)	ko00904: Diterpenoid biosynthesis; ko01110: Biosynthesis of secondary metabolites	BAS79898.1	G2OX6_ORYSJ RecName: Full=Gibberellin 2-beta-dioxygenase 6 {ECO:0000305}; EC=1.14.11.13 {ECO:0000269|PubMed:18952778}; AltName: Full=Gibberellin 2-beta-hydroxylase 6 {ECO:0000305}; AltName: Full=Gibberellin 2-oxidase 6 {ECO:0000303|PubMed:18952778}; Short=GA 2-oxidase 6 {ECO:0000303|PubMed:18952778}; Short=OsGA2ox6 {ECO:0000303|PubMed:18952778};	At4g21200	GO:0005737,cytoplasm; GO:0005634,nucleus; GO:0052634,C-19 gibberellin 2-beta-dioxygenase activity; GO:0051213,dioxygenase activity; GO:0045543,gibberellin 2-beta-dioxygenase activity; GO:0046872,metal ion binding; GO:0010336,gibberellic acid homeostasis; GO:0045487,gibberellin catabolic process; GO:0003674,molecular_function; GO:0003824,catalytic activity; GO:0016491,oxidoreductase activity; GO:0…	PF03171.20:2OG-Fe(II) oxygenase superfamily	--	--	--
Os02g0630475	Hypothetical protein	2
Os03g0446200	Hypothetical conserved gene	2
Os04g0223000	Sec1-like protein family protein	2	24.35	23.53	26.24	23.81	24.4	25.37	28.26	26.07	25.19	25.28	27.46	29.01	-0.10504	0.368491	0.592052	false	0.0311407	0.781663	0.90755	false	chr04	8216513	8233284	-	Os04t0223000-01	K20182 vacuolar protein sorting-associated protein 33A | (RefSeq) vacuolar protein-sorting-associated protein 33 homolog isoform X1 (A)	--	XP_015637033.1	VPS33_ARATH RecName: Full=Vacuolar protein-sorting-associated protein 33 homolog; Short=AtVPS33;	At3g54860	GO:0033263,CORVET complex; GO:0030897,HOPS complex; GO:0005764,lysosome; GO:0032991,protein-containing complex; GO:0005774,vacuolar membrane; GO:0006886,intracellular protein transport; GO:0016192,vesicle-mediated transport; GO:0008104,protein localization; GO:0006810,transport; GO:0008150,biological_process; GO:0015031,protein transport; GO:0015833,peptide transport; GO:0033036,macromolecule loc…	PF00995.23:Sec1 family	--	--	--
Os04g0223500	Dimethylaniline monooxygenase, N-oxide-forming domain containing protein	2	0.04	0.08	0.07	0.1	0.08	0.25	0	0	0.03	0	0	0									chr04	8243749	8249931	-	Os04t0223500-01	K00485 dimethylaniline monooxygenase (N-oxide forming) [EC:1.14.13.8] | (RefSeq) probable flavin-containing monooxygenase 1 (A)	--	XP_015633535.1	FMO1_ARATH RecName: Full=Probable flavin-containing monooxygenase 1; EC=1.14.13.-;	At1g19250	GO:0050660,flavin adenine dinucleotide binding; GO:0004499,N,N-dimethylaniline monooxygenase activity; GO:0050661,NADP binding; GO:0031543,peptidyl-proline dioxygenase activity; GO:0062047,pipecolic acid N-hydroxylase; GO:0071456,cellular response to hypoxia; GO:0042742,defense response to bacterium; GO:0050832,defense response to fungus; GO:0002758,innate immune response-activating signal transd…	PF00743.19:Flavin-binding monooxygenase-like	--	--	--
Os04g0223901	Dimethylaniline monooxygenase, N-oxide-forming domain containing protein	2	1.06	1.46	1.34	1.09	0.87	1.09	0.58	0.82	0.98	0.43	0.86	0.88	0.217821	0.541595	0.738819	false	0.221012	0.675869	1	false	chr04	8263115	8268571	-	Os04t0223901-00	K00485 dimethylaniline monooxygenase (N-oxide forming) [EC:1.14.13.8] | (RefSeq) probable flavin-containing monooxygenase 1 (A)	--	XP_015633358.1	FMO1_ARATH RecName: Full=Probable flavin-containing monooxygenase 1; EC=1.14.13.-;	At1g19250	GO:0050660,flavin adenine dinucleotide binding; GO:0004499,N,N-dimethylaniline monooxygenase activity; GO:0050661,NADP binding; GO:0031543,peptidyl-proline dioxygenase activity; GO:0062047,pipecolic acid N-hydroxylase; GO:0071456,cellular response to hypoxia; GO:0042742,defense response to bacterium; GO:0050832,defense response to fungus; GO:0002758,innate immune response-activating signal transd…	PF00743.19:Flavin-binding monooxygenase-like	--	--	--
Os04g0224000	Hypothetical protein	2	16.46	16.05	13.69	13.1	11.98	11.9	18.66	13.99	15.63	21.42	20.87	20.36	0.204331	0.143302	0.32376	false	-0.313328	0.0334782	0.173525	false	chr04	8267091	8268721	+	Os04t0224000-01	K00485 dimethylaniline monooxygenase (N-oxide forming) [EC:1.14.13.8] | (RefSeq) probable flavin-containing monooxygenase 1 (A)	--	XP_015633358.1	FMO1_ARATH RecName: Full=Probable flavin-containing monooxygenase 1; EC=1.14.13.-;	At1g19250	GO:0050660,flavin adenine dinucleotide binding; GO:0004499,N,N-dimethylaniline monooxygenase activity; GO:0050661,NADP binding; GO:0031543,peptidyl-proline dioxygenase activity; GO:0062047,pipecolic acid N-hydroxylase; GO:0071456,cellular response to hypoxia; GO:0042742,defense response to bacterium; GO:0050832,defense response to fungus; GO:0002758,innate immune response-activating signal transd…	PF00743.19:Flavin-binding monooxygenase-like	--	--	--
Os04g0224200	Hypothetical protein	2	2.81	2.52	1.67	1.29	1.93	1.45	2.58	2.32	2.76	1.83	3.33	2.77	0.472143	0.209662	0.417042	false	0.0268256	0.942124	0.977096	false	chr04	8274136	8275149	-	Os04t0224200-01	--	--	CAD39840.2	--	--	GO:0016021,integral component of membrane; GO:0005575,cellular_component; GO:0016020,membrane; GO:0031224,intrinsic component of membrane; GO:0044425,membrane part	--	--	--	--
Os04g0225067	Hypothetical protein	2
Os04g0225100	3'-5' exonuclease domain containing protein	2	0	0	0	0	0	0															chr04	8320595	8321435	-	Os04t0225100-01	--	--	XP_015635093.1	--	At3g12410	GO:0008408,3'-5' exonuclease activity; GO:0003676,nucleic acid binding; GO:0003674,molecular_function; GO:0003824,catalytic activity; GO:0004518,nuclease activity; GO:0004527,exonuclease activity; GO:0016787,hydrolase activity; GO:0016788,hydrolase activity, acting on ester bonds; GO:0005488,binding; GO:0097159,organic cyclic compound binding; GO:1901363,heterocyclic compound binding	PF01612.20:3'-5' exonuclease	--	--	--
Os04g0657000	Conserved hypothetical protein	2	0.13	0	0	0	0	0	0	0	0	0	0.15	0.18									chr04	33506976	33516457	-	Os04t0657000-00	--	--	BAS91412.1	--	--	--	--	--	--	--
Os06g0123000	Conserved hypothetical protein	2	0	0.07	0.06	0	0.06	0	0	0	0	0	0	0									chr06	1218464	1219977	-	Os06t0123000-01	--	--	XP_015642831.1	--	--	GO:0016021,integral component of membrane; GO:0005575,cellular_component; GO:0016020,membrane; GO:0031224,intrinsic component of membrane; GO:0044425,membrane part	--	--	--	--
Os06g0184500	BTB domain containing protein	2	6.34	6.11	5.65	4.42	4.76	4.4	6.87	6.06	7.41	7.45	6.24	6.51	0.300249	0.0678846	0.189266	false	0.074458	0.677653	0.853663	false	chr06	4229401	4233324	-	Os06t0184500-01	--	--	XP_015644472.1	NPY1_ARATH RecName: Full=BTB/POZ domain-containing protein NPY1; AltName: Full=Protein ENHANCER OF PINOID; AltName: Full=Protein MACCHI-BOU 4; AltName: Full=Protein NAKED PINS IN YUC MUTANTS 1;	At2g14820	GO:0005770,late endosome; GO:0005886,plasma membrane; GO:0045176,apical protein localization; GO:0010540,basipetal auxin transport; GO:0048825,cotyledon development; GO:0009908,flower development; GO:0010229,inflorescence development; GO:0009911,positive regulation of flower development; GO:0016567,protein ubiquitination; GO:0008104,protein localization; GO:0008150,biological_process; GO:0033036,…	PF03000.14:NPH3 family	--	--	--
Os06g0528700	Flavin-containing monooxygenase FMO family protein	2	0.19	0.17	0.27	0.3	0.16	0.08	0.66	0.38	0.6	0.39	0.23	0.28					0.913939	0.176995	1	false	chr06	19619923	19621610	-	Os06t0528700-01	K11816 indole-3-pyruvate monooxygenase [EC:1.14.13.168] | (RefSeq) probable indole-3-pyruvate monooxygenase YUCCA4 (A)	ko00380: Tryptophan metabolism; ko01100: Metabolic pathways	XP_015642183.1	GSXL9_ARATH RecName: Full=Flavin-containing monooxygenase FMO GS-OX-like 9; EC=1.8.-.-; AltName: Full=Flavin-monooxygenase glucosinolate S-oxygenase-like 9;	At5g07800	GO:0050660,flavin adenine dinucleotide binding; GO:0004499,N,N-dimethylaniline monooxygenase activity; GO:0050661,NADP binding; GO:0000166,nucleotide binding; GO:0003674,molecular_function; GO:0005488,binding; GO:0036094,small molecule binding; GO:0043167,ion binding; GO:0043168,anion binding; GO:0048037,cofactor binding; GO:0050662,coenzyme binding; GO:0097159,organic cyclic compound binding; GO…	PF00743.19:Flavin-binding monooxygenase-like	--	--	--
Os06g0581300	Hypothetical conserved gene	3	1.69	1.4	1.32	1.08	0.93	1.28	0	0	0	0	0	0	-0.537924	0.206277	0.41275	false					chr06	22699280	22704976	+	Os06t0581300-02	--	--	XP_015641072.1	--	At1g22750	GO:0016021,integral component of membrane; GO:0005575,cellular_component; GO:0016020,membrane; GO:0031224,intrinsic component of membrane; GO:0044425,membrane part	PF07343.11:Protein of unknown function (DUF1475)	--	--	--
Os06g0584000	Similar to pectate lyase	2
Os06g0619000	NB-ARC domain containing protein	2	3.7	4.46	3.79	6.74	5.3	6.68	3.59	3.45	3.92	2.17	3.06	3.34	-0.763091	2.5852e-06	2.45256e-05	down	0.433255	0.0348551	0.177843	false	chr06	24866897	24871171	+	Os06t0619000-01	K13457 disease resistance protein RPM1 | (RefSeq) disease resistance protein RPM1 isoform X1 (A)	ko04626: Plant-pathogen interaction	BAD35430.1	R13L1_ARATH RecName: Full=Putative disease resistance RPP13-like protein 1;	At3g14470	GO:0043531,ADP binding; GO:0005524,ATP binding; GO:0006952,defense response; GO:0000166,nucleotide binding; GO:0003674,molecular_function; GO:0005488,binding; GO:0017076,purine nucleotide binding; GO:0030554,adenyl nucleotide binding; GO:0032553,ribonucleotide binding; GO:0032555,purine ribonucleotide binding; GO:0032559,adenyl ribonucleotide binding; GO:0036094,small molecule binding; GO:0043167…	PF00931.22:NB-ARC domain	--	--	--
Os06g0621600	Hypothetical protein	2	1.97	2.07	2.24	2.99	1.92	1.74	2.06	1.58	1.7	1.26	1.63	2.07	-0.197966	0.371794	0.595204	false	0.185491	0.457259	0.712547	false	chr06	24954264	24959578	-	Os06t0621600-01	K13457 disease resistance protein RPM1 | (RefSeq) disease resistance protein RPM1 (A)	ko04626: Plant-pathogen interaction	EAZ01708.1	R13L1_ARATH RecName: Full=Putative disease resistance RPP13-like protein 1;	At3g14470	GO:0043531,ADP binding; GO:0005524,ATP binding; GO:0006952,defense response; GO:0000166,nucleotide binding; GO:0003674,molecular_function; GO:0005488,binding; GO:0017076,purine nucleotide binding; GO:0030554,adenyl nucleotide binding; GO:0032553,ribonucleotide binding; GO:0032555,purine ribonucleotide binding; GO:0032559,adenyl ribonucleotide binding; GO:0036094,small molecule binding; GO:0043167…	PF00931.22:NB-ARC domain	--	--	--
Os06g0621800	Conserved hypothetical protein	2	0.64	0.4	0.55	0.29	0.3	0.38	1.06	0.55	0.7	1.14	0.96	1.23	0.613755	0.181904	0.379131	false	-0.476179	0.214821	0.493276	false	chr06	24974772	24978046	-	Os06t0621800-01	K13457 disease resistance protein RPM1 | (RefSeq) disease resistance protein RPM1-like isoform X1 (A)	ko04626: Plant-pathogen interaction	XP_015644449.1	R13L1_ARATH RecName: Full=Putative disease resistance RPP13-like protein 1;	At3g14470	GO:0043531,ADP binding; GO:0005524,ATP binding; GO:0006952,defense response; GO:0000166,nucleotide binding; GO:0003674,molecular_function; GO:0005488,binding; GO:0017076,purine nucleotide binding; GO:0030554,adenyl nucleotide binding; GO:0032553,ribonucleotide binding; GO:0032555,purine ribonucleotide binding; GO:0032559,adenyl ribonucleotide binding; GO:0036094,small molecule binding; GO:0043167…	PF00931.22:NB-ARC domain	--	--	--
Os09g0279100	Hypothetical conserved gene	2	24.7	22.57	23.44	26.57	25.77	24.4	27.67	27	28.45	26.42	28.91	32.84	-0.234298	0.0227441	0.0810504	false	-0.0116996	0.919383	0.968483	false	chr09	5847714	5851717	-	Os09t0279100-01	K08853 AP2-associated kinase [EC:2.7.11.1] | (RefSeq) probable serine/threonine-protein kinase DDB_G0276461 isoform X1 (A)	--	XP_015612325.1	TIO_ARATH RecName: Full=Serine/threonine-protein kinase TIO; EC=2.7.11.1; AltName: Full=Fused homolog; Short=AtFUSED; AltName: Full=Protein TWO-IN-ONE; Short=AtTIO;	At2g32850	GO:0005737,cytoplasm; GO:0005856,cytoskeleton; GO:0009524,phragmoplast; GO:0005524,ATP binding; GO:0019894,kinesin binding; GO:0106310,NA; GO:0106311,NA; GO:0000911,cytokinesis by cell plate formation; GO:0009558,embryo sac cellularization; GO:0007112,male meiosis cytokinesis; GO:0000166,nucleotide binding; GO:0003674,molecular_function; GO:0005488,binding; GO:0008144,drug binding; GO:0017076,pur…	--	--	--	--
Os10g0162840	EGF-like calcium-binding domain containing protein	2
Os10g0570200	Similar to RIR1b protein precursor	2	0.9	2.45	1.42	1.66	1.07	0.89	1.56	5.09	1.53	1.32	1.22	4.63					0.318511	0.66072	1	false	chr10	22607642	22608671	+	Os10t0570200-01	--	--	AAP55098.2	--	--	--	--	--	--	--
Os10g0570700	Ribosome-inactivating protein family protein	2
Os11g0231400	Protein of unknown function DUF295 family protein	3
Os11g0231600	Cyclin-like F-box domain containing protein	3	0	0	0	0	0	0	0.04	0.03	0.03	0	0	0									chr11	6975139	6977372	+	Os11t0231600-01	--	--	XP_015616644.1	FDL38_ARATH RecName: Full=F-box/FBD/LRR-repeat protein At5g56420;	At5g56420	--	PF00646.33:F-box domain	--	--	--
Os11g0552100	Protein of unknown function DUF724 family protein	2	0.54	0.37	0.19	0.54	0.37	0.23	0.66	0.45	0.95	1.1	1	1.25	-0.18434	0.731229	0.867405	false	-0.639352	0.109831	0.349916	false	chr11	20533192	20538142	-	Os11t0552100-01	--	--	EAZ18718.1	DUF7_ARATH RecName: Full=DUF724 domain-containing protein 7 {ECO:0000305}; Short=AtDUF7 {ECO:0000303|PubMed:19795213}; AltName: Full=ABAP1-interacting protein 1 {ECO:0000303|PubMed:26538092};	At3g62300	GO:0005634,nucleus; GO:0042803,protein homodimerization activity; GO:0009908,flower development; GO:0040008,regulation of growth; GO:0005515,protein binding; GO:0003674,molecular_function; GO:0005488,binding; GO:0046983,protein dimerization activity; GO:0042802,identical protein binding; GO:0000003,reproduction; GO:0003006,developmental process involved in reproduction; GO:0007275,multicellular o…	PF05266.14:Protein of unknown function (DUF724)	--	--	--
Os12g0557800	Pentatricopeptide repeat domain containing protein	2	3.52	2.76	2.98	2.58	2.41	2.26	4.88	4.38	4.2	5.39	6.21	5.75	0.236084	0.191153	0.3915	false	-0.298082	0.0583592	0.245355	false	chr12	22723146	22726841	-	Os12t0557800-01	--	--	BAF30026.1	PP239_ARATH RecName: Full=Putative pentatricopeptide repeat-containing protein At3g16890, mitochondrial; AltName: Full=Protein PENTATRICOPEPTIDE REPEAT 40; Flags: Precursor;	At3g16890	GO:0005739,mitochondrion; GO:0042775,mitochondrial ATP synthesis coupled electron transport; GO:0009737,response to abscisic acid; GO:0006979,response to oxidative stress; GO:0009651,response to salt stress; GO:0008152,metabolic process; GO:0006091,generation of precursor metabolites and energy; GO:0055114,oxidation-reduction process; GO:0022904,respiratory electron transport chain; GO:0006119,ox…	PF13041.6:PPR repeat family	--	--	--
Os12g0557900	Similar to F-box domain containing protein	2
